# Supplementary material for: Crystal structure of phenyl N-(3,5-di­methyl­phenyl)carbamate
Source: Acta Crystallogr E Crystallogr Commun. 2017 May 12;73(Pt 6):849–52. doi: 10.1107/S2056989017006922 (PMC5458307; doi:10.1107/S2056989017006922)
Supplement: Supplementary file 1 [file e-73-00849-sup1.cif]

##############################################################################
#                                                                            #
# This CIF contains the data in a paper accepted for publication in          #
# Acta Crystallographica Section E. It conforms to the requirements of       #
# Notes for Authors for Acta Crystallographica Section E, and has been       #
# peer reviewed under the auspices of the IUCr Commission on Journals.       #
#                                                                            #
# Full details of the Crystallographic Information File format               #
# are given in the paper "The Crystallographic Information File (CIF):       #
# a New Standard Archive File for Crystallography" by S. R. Hall, F. H.      #
# Allen and I. D. Brown [Acta Cryst. (1991), A47, 655-685].                  #
#                                                                            #
# The current version of the core CIF dictionary is obtainable from          #
# ftp://ftp.iucr.org/pub/cif_core.dic.                                       #
#                                                                            #
# Software is freely available for graphical display of the structure(s)     #
# in this CIF. For information consult the CIF software page                 #
# http://www.iucr.org/resources/cif/software.                                #
#                                                                            #
# This file may be used for bona fide research purposes within the           #
# scientific community so long as proper attribution is given to the journal # 
# article from which it was obtained.                                        #
#                                                                            #
##############################################################################
data_global
_audit_creation_method     'SHELXL-2014/7'
_journal_date_recd_electronic     2017-04-22
_journal_date_accepted     2017-05-09
_journal_name_full     'Acta Crystallographica, Section E'
_journal_year     2017
_journal_volume     73
_journal_issue      6
_journal_page_first     849
_journal_page_last     852
_journal_paper_category     GO
_journal_paper_doi     10.1107/S2056989017006922
_journal_coeditor_code     SU5370
_publ_contact_author_name     'A. SubbiahPandi'
_publ_contact_author_address
;
  Department of Physics
  Presidency College
  Chennai 600 005
  India
;
_publ_contact_author_email     'aspandian59@gmail.com'
_publ_contact_author_fax     '044 091 2854 4894'
_publ_contact_author_phone     '044 091 24471061'
_publ_section_title
;
Crystal structure of phenyl <i>N</i>-(3,5-dimethylphenyl)carbamate
;
loop_
    _publ_author_name
    _publ_author_address
    'Y. AaminaNaaz'
;
 Department of Physics
 Presidency College (Autonomous)
 Chennai 600 005
 India
;
    'Subramaniyan Sathiyaraj'
;
     Department of Polymer Science
     University of Madras
     Guindy Campus, Chennai 600 025
     India
;
    'Sundararaj Kalaimani'
;
   Department of Polymer Science
   University of Madras
   Guindy Campus, Chennai 600 025
   India
;
    'A. Sultan Nasar'
;
   Department of Polymer Science
   University of Madras
   Guindy Campus, Chennai 600 025
   India
;
    'A. SubbiahPandi'
;    Department of Physics
     Presidency College (Autonomous)
     Chennai 600 005
     India
;
_publ_section_synopsis
;
The asymmetric unit of the title carbamate, contains two independent molecules
(<i>A</i> and <i>B</i>) with similar conformations. In the crystal, they are
arranged alternately, forming --<i>A</i>--<i>B</i>--<i>A</i>--<i>B</i>--
chains linked by <i>N</i>---<i>H</i>...<i>O</i>(carbonyl) hydrogen bonds,
which extend along the <i>a</i>-axis direction.
;
data_I
_audit_creation_method     SHELXL-97
_chemical_name_systematic
;
Phenyl <i>N</i>-(3,5-dimethylphenyl)carbamate
;
_chemical_name_common     ?
_chemical_formula_moiety     'C15 H15 N O2'
_chemical_formula_sum     'C15 H15 N O2'
_chemical_formula_iupac     'C15 H15 N O2'
_chemical_formula_weight     241.28
_chemical_melting_point     ?
_symmetry_cell_setting     triclinic
_symmetry_space_group_name_H-M     'P -1'
_symmetry_space_group_name_Hall     '-P 1'
loop_
    _symmetry_equiv_pos_as_xyz
    'x, y, z'
    '-x, -y, -z'
_cell_length_a     9.4257(4)
_cell_length_b     12.2054(5)
_cell_length_c     13.2067(6)
_cell_angle_alpha     62.979(3)
_cell_angle_beta     82.329(3)
_cell_angle_gamma     87.145(3)
_cell_volume     1341.29(10)
_cell_formula_units_Z     4
_cell_measurement_reflns_used     3376
_cell_measurement_theta_min     1.74
_cell_measurement_theta_max     25.00
_cell_measurement_temperature     293(2)
_exptl_crystal_description     block
_exptl_crystal_colour     yellow
_exptl_crystal_size_max     0.20
_exptl_crystal_size_mid     0.18
_exptl_crystal_size_min     0.17
_exptl_crystal_density_diffrn     1.195
_exptl_crystal_density_meas     ?
_exptl_crystal_density_method     'not measured'
_exptl_crystal_F_000     512
_exptl_absorpt_coefficient_mu     0.079
_exptl_absorpt_correction_type     multi-scan
_exptl_absorpt_process_details
;
(<i>SADABS</i>; Bruker, 2008)
;
_exptl_absorpt_correction_T_min     0.984
_exptl_absorpt_correction_T_max     0.987
_exptl_special_details     ?
_diffrn_ambient_temperature     293(2)
_diffrn_radiation_type     MoK\a
_diffrn_radiation_wavelength     0.71073
_diffrn_radiation_source     'fine-focus sealed tube'
_diffrn_radiation_monochromator     graphite
_diffrn_measurement_device_type     'Bruker SMART APEXII CCD'
_diffrn_measurement_method     '\w and \f scans'
_diffrn_detector_area_resol_mean     ?
_diffrn_reflns_number     31199
_diffrn_reflns_av_R_equivalents     0.0307
_diffrn_reflns_av_sigmaI/netI     0.0218
_diffrn_reflns_theta_min     1.74
_diffrn_reflns_theta_max     25.00
_diffrn_reflns_theta_full     25.00
_diffrn_measured_fraction_theta_max     0.999
_diffrn_measured_fraction_theta_full     0.999
_diffrn_reflns_limit_h_min     -11
_diffrn_reflns_limit_h_max     11
_diffrn_reflns_limit_k_min     -14
_diffrn_reflns_limit_k_max     14
_diffrn_reflns_limit_l_min     -15
_diffrn_reflns_limit_l_max     15
_diffrn_standards_number     ?
_diffrn_standards_interval_count     ?
_diffrn_standards_interval_time     ?
_diffrn_standards_decay_%     ?
_refine_special_details
;
 Refinement of F^2^ against ALL reflections.  The weighted R-factor wR and
 goodness of fit S are based on F^2^, conventional R-factors R are based
 on F, with F set to zero for negative F^2^. The threshold expression of
 F^2^ > 2sigma(F^2^) is used only for calculating R-factors(gt) etc. and is
 not relevant to the choice of reflections for refinement.  R-factors based
 on F^2^ are statistically about twice as large as those based on F, and R-
 factors based on ALL data will be even larger.
;
_reflns_number_total     4723
_reflns_number_gt     3376
_reflns_threshold_expression     >2sigma(I)
_refine_ls_structure_factor_coef     Fsqd
_refine_ls_matrix_type     full
_refine_ls_R_factor_all     0.0737
_refine_ls_R_factor_gt     0.0462
_refine_ls_wR_factor_gt     0.1145
_refine_ls_wR_factor_ref     0.1431
_refine_ls_goodness_of_fit_ref     1.090
_refine_ls_restrained_S_all     1.090
_refine_ls_number_reflns     4723
_refine_ls_number_parameters     325
_refine_ls_number_restraints     0
_refine_ls_hydrogen_treatment     constr
_refine_ls_weighting_scheme     calc
_refine_ls_weighting_details
         'calc w=1/[\s^2^(Fo^2^)+(0.0578P)^2^+0.5754P] where P=(Fo^2^+2Fc^2^)/3'
_atom_sites_solution_hydrogens     geom
_atom_sites_solution_primary     direct
_atom_sites_solution_secondary     difmap
_refine_ls_shift/su_max     0.000
_refine_ls_shift/su_mean     0.000
_refine_diff_density_max     0.254
_refine_diff_density_min     -0.199
_refine_ls_extinction_method     none
_refine_ls_extinction_coef     ?
loop_
    _atom_type_symbol
    _atom_type_description
    _atom_type_scat_dispersion_real
    _atom_type_scat_dispersion_imag
    _atom_type_scat_source
    'C' 'C' 0.0033 0.0016
                         'International Tables Vol C Tables 4.2.6.8 and 6.1.1.4'
    'H' 'H' 0.0000 0.0000
                         'International Tables Vol C Tables 4.2.6.8 and 6.1.1.4'
    'N' 'N' 0.0061 0.0033
                         'International Tables Vol C Tables 4.2.6.8 and 6.1.1.4'
    'O' 'O' 0.0106 0.0060
                         'International Tables Vol C Tables 4.2.6.8 and 6.1.1.4'
_computing_data_collection
;
<i>APEX2</i> (Bruker, 2008)
;
_computing_cell_refinement
;
<i>SAINT</i> (Bruker, 2008)
;
_computing_data_reduction
;
<i>SAINT</i> (Bruker, 2008)
;
_computing_structure_solution
;
SHELXS97 (Sheldrick, 2008)
;
_computing_structure_refinement
;
SHELXL97 (Sheldrick, 2008)
;
_computing_molecular_graphics
;
<i>PLATON</i> (Spek, 2009) and Mercury (Macrae <i>et al.</i>,
2008)
;
_computing_publication_material
;
<i>SHELXL97</i> (Sheldrick, 2008) and <i>PLATON</i> (Spek, 2009)
;
loop_
    _atom_site_type_symbol
    _atom_site_label
    _atom_site_fract_x
    _atom_site_fract_y
    _atom_site_fract_z
    _atom_site_U_iso_or_equiv
    _atom_site_thermal_displace_type
    _atom_site_calc_flag
    _atom_site_refinement_flags
    _atom_site_occupancy
    _atom_site_disorder_assembly
    _atom_site_disorder_group
    O O1 1.58017(15) 0.50462(14) 0.15809(14) 0.0562(5) Uani d . 1.000 . .
    O O2 1.41427(14) 0.39474(15) 0.30750(13) 0.0566(6) Uani d . 1.000 . .
    N N1 1.64082(17) 0.32555(16) 0.29043(15) 0.0457(6) Uani d . 1.000 . .
    C C1 1.7338(2) 0.1239(2) 0.3932(2) 0.0532(8) Uani d . 1.000 . .
    C C2 1.7388(3) 0.0131(2) 0.4911(3) 0.0626(9) Uani d . 1.000 . .
    C C3 1.6482(3) -0.0046(2) 0.5884(2) 0.0642(9) Uani d . 1.000 . .
    O O3 1.16793(15) 0.29093(14) 0.18417(14) 0.0529(6) Uani d . 1.000 . .
    C C4 1.5555(3) 0.0854(2) 0.5912(2) 0.0590(8) Uani d . 1.000 . .
    O O4 0.94345(14) 0.36607(14) 0.18663(13) 0.0491(5) Uani d . 1.000 . .
    C C5 1.5507(2) 0.1955(2) 0.4921(2) 0.0503(8) Uani d . 1.000 . .
    C C6 1.6388(2) 0.21386(19) 0.39347(19) 0.0435(7) Uani d . 1.000 . .
    C C7 1.8376(4) -0.0869(3) 0.4895(3) 0.0977(13) Uani d . 1.000 . .
    C C8 1.4618(4) 0.0653(3) 0.6999(2) 0.0914(13) Uani d . 1.000 . .
    C C9 1.5337(2) 0.40501(19) 0.25803(18) 0.0420(7) Uani d . 1.000 . .
    C C10 1.4810(2) 0.5974(2) 0.10787(19) 0.0505(7) Uani d . 1.000 . .
    C C11 1.5007(3) 0.7082(2) 0.1060(3) 0.0703(10) Uani d . 1.000 . .
    C C12 1.4096(4) 0.8039(3) 0.0507(3) 0.0948(13) Uani d . 1.000 . .
    C C13 1.3023(4) 0.7864(3) -0.0004(3) 0.0933(12) Uani d . 1.000 . .
    C C14 1.2842(3) 0.6744(3) 0.0022(2) 0.0795(12) Uani d . 1.000 . .
    C C15 1.3748(2) 0.5789(3) 0.0561(2) 0.0595(9) Uani d . 1.000 . .
    N N2 1.11656(17) 0.40705(15) 0.27069(15) 0.0425(6) Uani d . 1.000 . .
    C C16 1.1256(2) 0.58070(18) 0.30825(17) 0.0422(7) Uani d . 1.000 . .
    C C17 1.0624(2) 0.66070(19) 0.34863(18) 0.0468(7) Uani d . 1.000 . .
    C C18 0.9176(2) 0.6468(2) 0.38825(19) 0.0505(8) Uani d . 1.000 . .
    C C19 0.8359(2) 0.5547(2) 0.39031(18) 0.0467(7) Uani d . 1.000 . .
    C C20 0.9016(2) 0.47436(19) 0.35201(17) 0.0418(7) Uani d . 1.000 . .
    C C21 1.0452(2) 0.48834(17) 0.30963(16) 0.0365(6) Uani d . 1.000 . .
    C C22 1.1512(3) 0.7594(2) 0.3502(3) 0.0725(10) Uani d . 1.000 . .
    C C23 0.6792(3) 0.5403(3) 0.4352(3) 0.0721(10) Uani d . 1.000 . .
    C C24 1.0631(2) 0.35729(17) 0.21212(17) 0.0382(6) Uani d . 1.000 . .
    C C25 1.1406(2) 0.24132(19) 0.11142(18) 0.0417(7) Uani d . 1.000 . .
    C C26 1.1482(3) 0.1170(2) 0.1526(2) 0.0724(10) Uani d . 1.000 . .
    C C27 1.1370(4) 0.0660(3) 0.0796(3) 0.0925(13) Uani d . 1.000 . .
    C C28 1.1152(3) 0.1379(3) -0.0306(3) 0.0758(12) Uani d . 1.000 . .
    C C29 1.1068(3) 0.2615(3) -0.0702(2) 0.0630(9) Uani d . 1.000 . .
    C C30 1.1207(2) 0.3150(2) 0.0001(2) 0.0522(8) Uani d . 1.000 . .
    H H1 1.71910 0.34390 0.24420 0.0550 Uiso c R 1.000 . .
    H H1A 1.79470 0.13780 0.32690 0.0640 Uiso c R 1.000 . .
    H H3 1.64960 -0.07930 0.65390 0.0770 Uiso c R 1.000 . .
    H H5 1.48810 0.25680 0.49240 0.0600 Uiso c R 1.000 . .
    H H7A 1.89210 -0.05870 0.41510 0.1470 Uiso c R 1.000 . .
    H H7B 1.78230 -0.15830 0.50600 0.1470 Uiso c R 1.000 . .
    H H7C 1.90150 -0.10750 0.54620 0.1470 Uiso c R 1.000 . .
    H H8A 1.40440 0.13660 0.68630 0.1370 Uiso c R 1.000 . .
    H H8B 1.52060 0.05130 0.75850 0.1370 Uiso c R 1.000 . .
    H H8C 1.40060 -0.00500 0.72410 0.1370 Uiso c R 1.000 . .
    H H11 1.57400 0.71960 0.14110 0.0840 Uiso c R 1.000 . .
    H H12 1.42170 0.88010 0.04850 0.1140 Uiso c R 1.000 . .
    H H13 1.24120 0.85060 -0.03710 0.1120 Uiso c R 1.000 . .
    H H14 1.21060 0.66280 -0.03260 0.0950 Uiso c R 1.000 . .
    H H15 1.36370 0.50310 0.05710 0.0710 Uiso c R 1.000 . .
    H H2 1.20280 0.38790 0.28630 0.0510 Uiso c R 1.000 . .
    H H16 1.22240 0.58930 0.28020 0.0510 Uiso c R 1.000 . .
    H H18 0.87400 0.70090 0.41420 0.0610 Uiso c R 1.000 . .
    H H20 0.84890 0.41050 0.35480 0.0500 Uiso c R 1.000 . .
    H H22A 1.24840 0.75510 0.31950 0.1090 Uiso c R 1.000 . .
    H H22B 1.14850 0.74710 0.42760 0.1090 Uiso c R 1.000 . .
    H H22C 1.11320 0.83870 0.30460 0.1090 Uiso c R 1.000 . .
    H H23A 0.65130 0.60320 0.45820 0.1080 Uiso c R 1.000 . .
    H H23B 0.66170 0.46090 0.49980 0.1080 Uiso c R 1.000 . .
    H H23C 0.62440 0.54770 0.37610 0.1080 Uiso c R 1.000 . .
    H H26 1.16080 0.06710 0.22880 0.0870 Uiso c R 1.000 . .
    H H27 1.14440 -0.01860 0.10650 0.1110 Uiso c R 1.000 . .
    H H28 1.10600 0.10280 -0.07880 0.0910 Uiso c R 1.000 . .
    H H29 1.09160 0.31090 -0.14580 0.0760 Uiso c R 1.000 . .
    H H30 1.11650 0.40000 -0.02780 0.0630 Uiso c R 1.000 . .
loop_
    _atom_site_aniso_label
    _atom_site_aniso_U_11
    _atom_site_aniso_U_22
    _atom_site_aniso_U_33
    _atom_site_aniso_U_12
    _atom_site_aniso_U_13
    _atom_site_aniso_U_23
    O1 0.0349(8) 0.0558(9) 0.0593(10) 0.0080(7) -0.0001(7) -0.0123(8)
    O2 0.0302(8) 0.0715(11) 0.0554(10) 0.0058(7) -0.0035(7) -0.0187(8)
    N1 0.0295(8) 0.0500(10) 0.0534(11) 0.0029(7) -0.0028(8) -0.0207(9)
    C1 0.0442(12) 0.0516(13) 0.0670(15) 0.0033(10) -0.0101(11) -0.0291(12)
    C2 0.0626(15) 0.0462(14) 0.0798(19) 0.0059(11) -0.0270(14) -0.0250(13)
    C3 0.0729(17) 0.0495(14) 0.0649(17) -0.0067(13) -0.0275(14) -0.0155(13)
    O3 0.0406(8) 0.0657(10) 0.0743(11) 0.0177(7) -0.0184(7) -0.0493(9)
    C4 0.0623(15) 0.0627(15) 0.0514(14) -0.0125(12) -0.0131(12) -0.0223(12)
    O4 0.0303(7) 0.0692(10) 0.0590(10) 0.0036(7) -0.0066(6) -0.0388(8)
    C5 0.0461(12) 0.0536(13) 0.0551(14) -0.0013(10) -0.0083(11) -0.0272(12)
    C6 0.0359(10) 0.0447(12) 0.0534(13) -0.0014(9) -0.0127(10) -0.0231(11)
    C7 0.101(2) 0.0603(18) 0.126(3) 0.0280(17) -0.033(2) -0.0349(19)
    C8 0.108(3) 0.099(2) 0.0551(17) -0.0149(19) -0.0002(17) -0.0254(17)
    C9 0.0308(11) 0.0498(12) 0.0473(12) 0.0006(9) -0.0068(9) -0.0230(11)
    C10 0.0377(11) 0.0548(14) 0.0459(13) 0.0068(10) 0.0015(10) -0.0138(11)
    C11 0.0558(15) 0.0610(16) 0.087(2) 0.0000(12) -0.0054(14) -0.0282(15)
    C12 0.084(2) 0.0554(18) 0.120(3) 0.0092(16) 0.006(2) -0.0237(18)
    C13 0.075(2) 0.086(2) 0.077(2) 0.0306(18) -0.0041(17) -0.0048(18)
    C14 0.0532(15) 0.123(3) 0.0531(16) 0.0237(17) -0.0125(12) -0.0324(18)
    C15 0.0443(13) 0.0827(18) 0.0530(14) 0.0074(12) -0.0024(11) -0.0337(13)
    N2 0.0291(8) 0.0530(10) 0.0556(11) 0.0062(7) -0.0086(7) -0.0332(9)
    C16 0.0387(11) 0.0465(12) 0.0404(12) -0.0029(9) -0.0024(9) -0.0192(10)
    C17 0.0582(13) 0.0401(11) 0.0411(12) -0.0021(10) -0.0078(10) -0.0169(10)
    C18 0.0579(14) 0.0536(13) 0.0463(13) 0.0118(11) -0.0064(11) -0.0291(11)
    C19 0.0407(11) 0.0610(14) 0.0447(12) 0.0064(10) -0.0052(9) -0.0299(11)
    C20 0.0358(10) 0.0506(12) 0.0431(12) -0.0009(9) -0.0025(9) -0.0252(10)
    C21 0.0345(10) 0.0395(10) 0.0353(11) 0.0036(8) -0.0058(8) -0.0168(9)
    C22 0.090(2) 0.0568(15) 0.0774(19) -0.0152(14) -0.0020(15) -0.0368(15)
    C23 0.0452(13) 0.105(2) 0.085(2) 0.0088(13) 0.0023(13) -0.0629(18)
    C24 0.0307(10) 0.0400(11) 0.0419(11) 0.0010(8) -0.0021(8) -0.0176(9)
    C25 0.0350(10) 0.0473(12) 0.0492(13) 0.0049(9) -0.0086(9) -0.0269(11)
    C26 0.118(2) 0.0460(14) 0.0578(16) 0.0122(14) -0.0381(16) -0.0215(12)
    C27 0.156(3) 0.0517(16) 0.090(2) 0.0190(18) -0.057(2) -0.0402(16)
    C28 0.095(2) 0.081(2) 0.077(2) 0.0157(16) -0.0331(16) -0.0534(17)
    C29 0.0631(15) 0.0784(18) 0.0446(14) 0.0112(13) -0.0104(11) -0.0253(13)
    C30 0.0514(13) 0.0453(12) 0.0529(14) 0.0058(10) -0.0045(11) -0.0172(11)
_geom_special_details
;
 Bond distances, angles etc. have been calculated using the
 rounded fractional coordinates. All su's are estimated
 from the variances of the (full) variance-covariance matrix.
 The cell esds are taken into account in the estimation of
 distances, angles and torsion angles
;
loop_
    _geom_bond_atom_site_label_1
    _geom_bond_atom_site_label_2
    _geom_bond_site_symmetry_1
    _geom_bond_site_symmetry_2
    _geom_bond_distance
    _geom_bond_publ_flag
    O1 C9 . . 1.361(3) no
    O1 C10 . . 1.405(3) no
    O2 C9 . . 1.205(2) no
    N1 C6 . . 1.422(3) no
    N1 C9 . . 1.336(3) no
    C1 C2 . . 1.387(4) no
    C1 C6 . . 1.383(3) no
    N1 H1 . . 0.8600 no
    C2 C3 . . 1.379(4) no
    C2 C7 . . 1.504(5) no
    O3 C25 . . 1.402(3) no
    O3 C24 . . 1.365(3) no
    C3 C4 . . 1.380(4) no
    C4 C5 . . 1.390(3) no
    C4 C8 . . 1.505(4) no
    O4 C24 . . 1.206(2) no
    C5 C6 . . 1.379(3) no
    C10 C15 . . 1.366(3) no
    C10 C11 . . 1.363(4) no
    C11 C12 . . 1.388(5) no
    C12 C13 . . 1.363(5) no
    C13 C14 . . 1.370(6) no
    C14 C15 . . 1.380(4) no
    C1 H1A . . 0.9300 no
    N2 C24 . . 1.335(3) no
    N2 C21 . . 1.416(3) no
    C3 H3 . . 0.9300 no
    C5 H5 . . 0.9300 no
    C7 H7C . . 0.9600 no
    C7 H7B . . 0.9600 no
    C7 H7A . . 0.9600 no
    C8 H8A . . 0.9600 no
    C8 H8C . . 0.9600 no
    C8 H8B . . 0.9600 no
    C11 H11 . . 0.9300 no
    C12 H12 . . 0.9300 no
    C13 H13 . . 0.9300 no
    C14 H14 . . 0.9300 no
    C15 H15 . . 0.9300 no
    N2 H2 . . 0.8600 no
    C16 C21 . . 1.381(3) no
    C16 C17 . . 1.387(3) no
    C17 C18 . . 1.385(3) no
    C17 C22 . . 1.510(4) no
    C18 C19 . . 1.382(3) no
    C19 C20 . . 1.381(3) no
    C19 C23 . . 1.504(4) no
    C20 C21 . . 1.382(3) no
    C25 C30 . . 1.364(3) no
    C25 C26 . . 1.361(4) no
    C26 C27 . . 1.381(5) no
    C27 C28 . . 1.354(5) no
    C28 C29 . . 1.356(5) no
    C29 C30 . . 1.378(4) no
    C16 H16 . . 0.9300 no
    C18 H18 . . 0.9300 no
    C20 H20 . . 0.9300 no
    C22 H22A . . 0.9600 no
    C22 H22B . . 0.9600 no
    C22 H22C . . 0.9600 no
    C23 H23A . . 0.9600 no
    C23 H23B . . 0.9600 no
    C23 H23C . . 0.9600 no
    C26 H26 . . 0.9300 no
    C27 H27 . . 0.9300 no
    C28 H28 . . 0.9300 no
    C29 H29 . . 0.9300 no
    C30 H30 . . 0.9300 no
loop_
    _geom_angle_atom_site_label_1
    _geom_angle_atom_site_label_2
    _geom_angle_atom_site_label_3
    _geom_angle_site_symmetry_1
    _geom_angle_site_symmetry_2
    _geom_angle_site_symmetry_3
    _geom_angle
    _geom_angle_publ_flag
    C9 O1 C10 . . . 117.78(16) no
    C6 N1 C9 . . . 126.72(17) no
    C2 C1 C6 . . . 120.4(2) no
    C6 N1 H1 . . . 117.00 no
    C9 N1 H1 . . . 117.00 no
    C3 C2 C7 . . . 120.9(3) no
    C1 C2 C3 . . . 118.6(3) no
    C1 C2 C7 . . . 120.5(3) no
    C2 C3 C4 . . . 121.8(2) no
    C24 O3 C25 . . . 118.46(16) no
    C3 C4 C5 . . . 118.9(2) no
    C3 C4 C8 . . . 120.6(2) no
    C5 C4 C8 . . . 120.4(3) no
    C4 C5 C6 . . . 120.0(2) no
    C1 C6 C5 . . . 120.2(2) no
    N1 C6 C5 . . . 122.4(2) no
    N1 C6 C1 . . . 117.29(19) no
    O1 C9 O2 . . . 123.5(2) no
    O1 C9 N1 . . . 109.16(17) no
    O2 C9 N1 . . . 127.3(2) no
    C11 C10 C15 . . . 121.6(3) no
    O1 C10 C11 . . . 117.6(2) no
    O1 C10 C15 . . . 120.6(3) no
    C10 C11 C12 . . . 118.9(3) no
    C11 C12 C13 . . . 120.2(4) no
    C12 C13 C14 . . . 120.2(3) no
    C13 C14 C15 . . . 120.2(3) no
    C10 C15 C14 . . . 119.0(3) no
    C6 C1 H1A . . . 120.00 no
    C2 C1 H1A . . . 120.00 no
    C21 N2 C24 . . . 126.38(17) no
    C2 C3 H3 . . . 119.00 no
    C4 C3 H3 . . . 119.00 no
    C6 C5 H5 . . . 120.00 no
    C4 C5 H5 . . . 120.00 no
    C2 C7 H7C . . . 110.00 no
    H7A C7 H7B . . . 109.00 no
    H7A C7 H7C . . . 109.00 no
    H7B C7 H7C . . . 109.00 no
    C2 C7 H7A . . . 109.00 no
    C2 C7 H7B . . . 109.00 no
    C4 C8 H8A . . . 109.00 no
    H8A C8 H8B . . . 110.00 no
    H8A C8 H8C . . . 109.00 no
    H8B C8 H8C . . . 109.00 no
    C4 C8 H8B . . . 109.00 no
    C4 C8 H8C . . . 109.00 no
    C10 C11 H11 . . . 121.00 no
    C12 C11 H11 . . . 121.00 no
    C11 C12 H12 . . . 120.00 no
    C13 C12 H12 . . . 120.00 no
    C14 C13 H13 . . . 120.00 no
    C12 C13 H13 . . . 120.00 no
    C13 C14 H14 . . . 120.00 no
    C15 C14 H14 . . . 120.00 no
    C14 C15 H15 . . . 120.00 no
    C10 C15 H15 . . . 121.00 no
    C21 N2 H2 . . . 117.00 no
    C24 N2 H2 . . . 117.00 no
    C17 C16 C21 . . . 120.19(18) no
    C18 C17 C22 . . . 121.3(2) no
    C16 C17 C18 . . . 118.5(2) no
    C16 C17 C22 . . . 120.18(19) no
    C17 C18 C19 . . . 121.9(2) no
    C20 C19 C23 . . . 120.4(2) no
    C18 C19 C20 . . . 118.64(19) no
    C18 C19 C23 . . . 121.0(2) no
    C19 C20 C21 . . . 120.4(2) no
    C16 C21 C20 . . . 120.3(2) no
    N2 C21 C20 . . . 122.0(2) no
    N2 C21 C16 . . . 117.65(17) no
    O3 C24 O4 . . . 123.5(2) no
    O3 C24 N2 . . . 108.53(17) no
    O4 C24 N2 . . . 127.9(2) no
    O3 C25 C26 . . . 117.45(19) no
    C26 C25 C30 . . . 120.9(2) no
    O3 C25 C30 . . . 121.4(2) no
    C25 C26 C27 . . . 119.0(2) no
    C26 C27 C28 . . . 120.7(4) no
    C27 C28 C29 . . . 119.6(3) no
    C28 C29 C30 . . . 120.9(3) no
    C25 C30 C29 . . . 118.9(3) no
    C17 C16 H16 . . . 120.00 no
    C21 C16 H16 . . . 120.00 no
    C17 C18 H18 . . . 119.00 no
    C19 C18 H18 . . . 119.00 no
    C19 C20 H20 . . . 120.00 no
    C21 C20 H20 . . . 120.00 no
    C17 C22 H22A . . . 109.00 no
    C17 C22 H22B . . . 109.00 no
    C17 C22 H22C . . . 110.00 no
    H22A C22 H22B . . . 109.00 no
    H22A C22 H22C . . . 110.00 no
    H22B C22 H22C . . . 109.00 no
    C19 C23 H23A . . . 109.00 no
    C19 C23 H23B . . . 110.00 no
    C19 C23 H23C . . . 109.00 no
    H23A C23 H23B . . . 110.00 no
    H23A C23 H23C . . . 109.00 no
    H23B C23 H23C . . . 109.00 no
    C25 C26 H26 . . . 121.00 no
    C27 C26 H26 . . . 120.00 no
    C26 C27 H27 . . . 120.00 no
    C28 C27 H27 . . . 120.00 no
    C27 C28 H28 . . . 120.00 no
    C29 C28 H28 . . . 120.00 no
    C28 C29 H29 . . . 120.00 no
    C30 C29 H29 . . . 119.00 no
    C25 C30 H30 . . . 120.00 no
    C29 C30 H30 . . . 121.00 no
loop_
    _geom_torsion_atom_site_label_1
    _geom_torsion_atom_site_label_2
    _geom_torsion_atom_site_label_3
    _geom_torsion_atom_site_label_4
    _geom_torsion_site_symmetry_1
    _geom_torsion_site_symmetry_2
    _geom_torsion_site_symmetry_3
    _geom_torsion_site_symmetry_4
    _geom_torsion
    _geom_torsion_publ_flag
    C10 O1 C9 N1 . . . . 178.0(2) no
    C9 O1 C10 C15 . . . . -72.6(3) no
    C9 O1 C10 C11 . . . . 111.8(3) no
    C10 O1 C9 O2 . . . . -3.0(3) no
    C6 N1 C9 O2 . . . . -3.2(4) no
    C9 N1 C6 C1 . . . . 156.0(2) no
    C9 N1 C6 C5 . . . . -26.5(4) no
    C6 N1 C9 O1 . . . . 175.8(2) no
    C6 C1 C2 C3 . . . . -0.6(4) no
    C6 C1 C2 C7 . . . . 177.4(3) no
    C2 C1 C6 N1 . . . . 179.3(2) no
    C2 C1 C6 C5 . . . . 1.7(4) no
    C7 C2 C3 C4 . . . . -179.2(3) no
    C1 C2 C3 C4 . . . . -1.2(4) no
    C2 C3 C4 C8 . . . . -177.7(3) no
    C25 O3 C24 O4 . . . . 7.3(3) no
    C2 C3 C4 C5 . . . . 1.9(4) no
    C24 O3 C25 C26 . . . . -120.5(2) no
    C25 O3 C24 N2 . . . . -173.11(18) no
    C24 O3 C25 C30 . . . . 65.6(3) no
    C3 C4 C5 C6 . . . . -0.7(4) no
    C8 C4 C5 C6 . . . . 178.9(3) no
    C4 C5 C6 C1 . . . . -1.1(3) no
    C4 C5 C6 N1 . . . . -178.5(2) no
    C11 C10 C15 C14 . . . . -1.0(4) no
    O1 C10 C15 C14 . . . . -176.5(2) no
    O1 C10 C11 C12 . . . . 176.1(3) no
    C15 C10 C11 C12 . . . . 0.5(4) no
    C10 C11 C12 C13 . . . . 0.2(5) no
    C11 C12 C13 C14 . . . . -0.3(5) no
    C12 C13 C14 C15 . . . . -0.3(5) no
    C13 C14 C15 C10 . . . . 0.9(4) no
    C21 N2 C24 O4 . . . . -4.3(4) no
    C24 N2 C21 C16 . . . . -144.0(2) no
    C24 N2 C21 C20 . . . . 38.5(3) no
    C21 N2 C24 O3 . . . . 176.05(18) no
    C21 C16 C17 C18 . . . . -1.0(3) no
    C21 C16 C17 C22 . . . . 178.3(2) no
    C17 C16 C21 N2 . . . . -178.04(18) no
    C17 C16 C21 C20 . . . . -0.5(3) no
    C22 C17 C18 C19 . . . . -178.2(2) no
    C16 C17 C18 C19 . . . . 1.1(3) no
    C17 C18 C19 C23 . . . . 179.2(2) no
    C17 C18 C19 C20 . . . . 0.3(3) no
    C18 C19 C20 C21 . . . . -1.8(3) no
    C23 C19 C20 C21 . . . . 179.3(2) no
    C19 C20 C21 N2 . . . . 179.34(19) no
    C19 C20 C21 C16 . . . . 1.9(3) no
    O3 C25 C26 C27 . . . . -173.2(3) no
    C30 C25 C26 C27 . . . . 0.7(4) no
    O3 C25 C30 C29 . . . . 174.3(2) no
    C26 C25 C30 C29 . . . . 0.7(3) no
    C25 C26 C27 C28 . . . . -1.6(5) no
    C26 C27 C28 C29 . . . . 1.2(5) no
    C27 C28 C29 C30 . . . . 0.3(4) no
    C28 C29 C30 C25 . . . . -1.2(4) no
loop_
    _geom_hbond_atom_site_label_D
    _geom_hbond_atom_site_label_H
    _geom_hbond_atom_site_label_A
    _geom_hbond_site_symmetry_A
    _geom_hbond_distance_DH
    _geom_hbond_distance_HA
    _geom_hbond_distance_DA
    _geom_hbond_angle_DHA
    _geom_hbond_publ_flag
    N1 H1 O4 1_655 0.86 2.14 2.957(2) 159 yes
    N2 H2 O2 . 0.86 2.06 2.896(2) 164 yes
    C16 H16 Cg2 1_555 0.93 2.93 3.659(2) 136 yes
    C29 H29 Cg3 2_765 0.93 2.59 3.508(3) 173 yes
