# Supplementary material for: Crystal structure of phenyl N-(3,5-di­methyl­phenyl)carbamate
Source: Acta Crystallogr E Crystallogr Commun. 2017 May 12;73(Pt 6):849–52. doi: 10.1107/S2056989017006922 (PMC5458307; doi:10.1107/S2056989017006922)
Supplement: Supplementary file 2 [file e-73-00849-Isup2.hkl]

# 
# h,k,l, Fc-squared, Fo-squared, sigma(Fo-squared) and status flag 
# 
data_I
_shelx_title ' SM49 in P-1' 
_shelx_refln_list_code          4 
_shelx_F_calc_maximum      137.72 
_exptl_crystal_F_000       512.00 
_reflns_d_resolution_high  0.8409 
 
loop_ 
 _symmetry_equiv_pos_as_xyz 
 'x, y, z' 
 '-x, -y, -z' 
 
_cell_length_a     9.4257 
_cell_length_b    12.2054 
_cell_length_c    13.2067 
_cell_angle_alpha  62.979 
_cell_angle_beta   82.329 
_cell_angle_gamma  87.145 
 
_shelx_F_squared_multiplier     1.000 
 
loop_ 
 _refln_index_h 
 _refln_index_k 
 _refln_index_l 
 _refln_F_squared_calc 
 _refln_F_squared_meas 
 _refln_F_squared_sigma 
 _refln_observed_status 
   2   0   0     1192.04     1220.42     10.60 o 
   3   0   0     2636.79     2506.89     17.91 o 
   4   0   0     4408.12     4214.46     44.77 o 
   5   0   0      753.84      759.79      5.31 o 
   6   0   0       59.25       56.94      1.08 o 
   7   0   0       44.10       34.63      1.01 o 
   8   0   0        0.38       -0.93      0.68 o 
   9   0   0       36.12       36.45      2.64 o 
  10   0   0       50.63       51.68      3.49 o 
  11   0   0        0.40        5.84      2.16 o 
 -11   1   0       14.98       22.27      2.99 o 
 -10   1   0       15.79       16.12      1.50 o 
  -9   1   0        8.37       11.17      1.40 o 
  -8   1   0       97.31       89.66      1.96 o 
  -7   1   0        0.34       -1.07      0.71 o 
  -6   1   0        0.76        0.62      0.39 o 
  -5   1   0      305.08      318.03      3.42 o 
  -4   1   0       37.32       62.78      1.23 o 
  -3   1   0      100.79      105.55      1.38 o 
  -2   1   0     2167.67     2084.65     13.61 o 
  -1   1   0      805.92      720.88      8.47 o 
   1   1   0      332.51      305.35      4.35 o 
   2   1   0    18966.42    16502.31    143.99 o 
   3   1   0      930.62      892.66      5.90 o 
   4   1   0     1266.11     1448.81      9.28 o 
   5   1   0      779.88      835.96      6.63 o 
   6   1   0      295.74      307.16      3.35 o 
   7   1   0      156.79      143.84      4.09 o 
   8   1   0        0.27       -2.37      1.58 o 
   9   1   0       89.65       77.21      4.20 o 
  10   1   0       77.49       74.95      4.33 o 
  11   1   0       35.02       39.49      3.58 o 
 -10   2   0       16.84       21.36      1.93 o 
  -9   2   0      173.61      183.82      4.00 o 
  -8   2   0       81.93       83.36      2.35 o 
  -7   2   0       88.67       86.55      2.04 o 
  -6   2   0       27.56       21.69      1.15 o 
  -5   2   0        2.39       -0.42      0.63 o 
  -4   2   0      181.61      219.40      2.50 o 
  -3   2   0      158.71      185.87      1.96 o 
  -2   2   0      850.89      872.26      5.30 o 
  -1   2   0      380.48      358.99      2.62 o 
   0   2   0       43.67       40.76      0.63 o 
   1   2   0      279.42      248.90      1.68 o 
   2   2   0       80.02       89.53      1.02 o 
   3   2   0      120.35      129.99      1.32 o 
   4   2   0       55.60       57.33      0.88 o 
   5   2   0      155.48      147.44      1.92 o 
   6   2   0      205.56      200.08      2.62 o 
   7   2   0       21.20       28.74      2.22 o 
   8   2   0        8.29        4.90      1.59 o 
   9   2   0       26.82       22.26      2.60 o 
  10   2   0       44.07       48.39      3.56 o 
 -10   3   0        6.14        4.80      1.71 o 
  -9   3   0      226.38      236.46      5.16 o 
  -8   3   0       45.17       46.32      2.02 o 
  -7   3   0      200.66      179.47      2.82 o 
  -6   3   0       24.43       27.63      1.29 o 
  -5   3   0      675.57      726.60      5.88 o 
  -4   3   0       13.15       17.38      0.86 o 
  -3   3   0       81.74      104.53      1.48 o 
  -2   3   0        4.99        4.49      0.45 o 
  -1   3   0     2294.47     2274.58     11.02 o 
   0   3   0      585.63      547.91      3.33 o 
   1   3   0        6.72        7.19      0.41 o 
   2   3   0      112.39      130.18      1.26 o 
   3   3   0       33.33       26.84      0.81 o 
   4   3   0       32.08       30.85      0.77 o 
   5   3   0        0.21       -0.12      0.38 o 
   6   3   0        4.60        7.83      0.91 o 
   7   3   0      181.22      176.71      4.08 o 
   8   3   0        9.05        6.20      1.73 o 
   9   3   0        0.22        0.92      1.54 o 
  10   3   0       34.94       32.17      2.90 o 
 -10   4   0        8.39       11.75      1.95 o 
  -9   4   0       32.81       34.79      2.57 o 
  -8   4   0       12.08        9.85      1.86 o 
  -7   4   0       52.86       46.51      1.87 o 
  -6   4   0        9.48        9.70      1.01 o 
  -5   4   0        0.03       -0.51      0.64 o 
  -4   4   0      410.18      440.09      4.27 o 
  -3   4   0      739.02      885.52      5.67 o 
  -2   4   0        0.25       -0.53      0.42 o 
  -1   4   0       13.42       17.77      0.72 o 
   0   4   0      214.71      229.70      2.02 o 
   1   4   0     1247.38     1257.40      6.48 o 
   2   4   0     1159.32     1156.16      5.69 o 
   3   4   0      196.92      204.36      1.89 o 
   4   4   0       50.84       51.74      1.02 o 
   5   4   0      128.07      131.28      1.72 o 
   6   4   0      360.33      343.16      3.81 o 
   7   4   0       28.57       21.07      1.07 o 
   8   4   0       63.95       59.89      3.11 o 
   9   4   0        0.75       -0.40      2.11 o 
  10   4   0        9.67       11.70      2.22 o 
 -10   5   0        0.01       -0.48      1.63 o 
  -9   5   0       34.23       33.38      2.64 o 
  -8   5   0       97.54      110.23      5.04 o 
  -7   5   0       25.23       26.62      1.86 o 
  -6   5   0        8.91        8.41      1.18 o 
  -5   5   0        4.05        1.42      0.84 o 
  -4   5   0        1.48        1.79      0.67 o 
  -3   5   0       86.14       78.07      1.79 o 
  -2   5   0       18.12       17.63      0.92 o 
  -1   5   0      117.51       94.89      1.63 o 
   0   5   0        0.53        0.48      0.47 o 
   1   5   0     1103.15     1151.71      6.90 o 
   2   5   0       24.15       15.87      0.76 o 
   3   5   0      158.69      151.53      2.00 o 
   4   5   0       13.50       12.52      0.86 o 
   5   5   0        0.00        0.00      0.59 o 
   6   5   0       16.06       21.86      1.10 o 
   7   5   0       77.73       81.95      1.93 o 
   8   5   0        0.18       -0.27      1.05 o 
   9   5   0        0.04       -0.59      1.71 o 
  10   5   0        0.77        2.41      1.83 o 
  -9   6   0       31.99       29.00      3.07 o 
  -8   6   0      109.43      126.74      5.53 o 
  -7   6   0      422.82      437.44      7.75 o 
  -6   6   0      131.91      132.62      3.30 o 
  -5   6   0       59.44       60.86      2.10 o 
  -4   6   0      194.41      200.61      3.20 o 
  -3   6   0      765.19      798.87      7.05 o 
  -2   6   0       14.03       15.74      1.11 o 
  -1   6   0      151.79      156.84      2.54 o 
   0   6   0       27.67       31.11      1.33 o 
   1   6   0      390.86      443.61      4.28 o 
   2   6   0       19.68       21.77      1.14 o 
   3   6   0     1421.96     1460.67      9.03 o 
   4   6   0        3.30        3.68      0.67 o 
   5   6   0        3.83        3.85      0.73 o 
   6   6   0      115.56      122.94      2.24 o 
   7   6   0        0.35        0.61      1.05 o 
   8   6   0       24.81       22.72      1.63 o 
   9   6   0        0.01       -2.74      1.90 o 
  -9   7   0       15.06       17.02      2.86 o 
  -8   7   0      117.28      116.19      4.91 o 
  -7   7   0      140.90      153.91      5.21 o 
  -6   7   0      117.43      111.84      3.75 o 
  -5   7   0        0.18       -0.82      0.91 o 
  -4   7   0        0.01        1.53      0.89 o 
  -3   7   0      446.61      490.53      5.49 o 
  -2   7   0      269.45      307.28      3.94 o 
  -1   7   0      105.02      110.55      2.40 o 
   0   7   0       83.41       89.80      1.89 o 
   1   7   0        9.65        6.87      0.93 o 
   2   7   0      294.77      301.36      3.66 o 
   3   7   0       24.62       28.43      1.34 o 
   4   7   0        6.09        5.51      1.00 o 
   5   7   0       49.32       45.39      1.54 o 
   6   7   0      111.46      116.49      3.08 o 
   7   7   0       17.23       21.05      1.73 o 
   8   7   0      103.02      110.92      3.09 o 
   9   7   0        1.26       -0.84      1.86 o 
  -8   8   0        2.90        2.44      2.42 o 
  -7   8   0       19.73       21.81      2.64 o 
  -6   8   0       76.55       78.65      4.00 o 
  -5   8   0       20.13       15.66      1.93 o 
  -4   8   0       30.78       26.89      1.71 o 
  -3   8   0       96.55       93.81      2.92 o 
  -2   8   0        7.42        8.45      1.28 o 
  -1   8   0      223.02      214.17      3.19 o 
   0   8   0       36.79       34.26      1.54 o 
   1   8   0       20.37       19.37      1.31 o 
   2   8   0       23.75       27.96      1.43 o 
   3   8   0        1.38       -1.50      1.00 o 
   4   8   0        1.05       -0.72      0.91 o 
   5   8   0        3.92        0.13      1.26 o 
   6   8   0       60.53       60.13      3.13 o 
   7   8   0        9.67       14.49      2.21 o 
   8   8   0        1.32        6.23      1.94 o 
  -8   9   0        0.49       -3.08      2.35 o 
  -7   9   0        1.11       -2.94      2.08 o 
  -6   9   0        7.03        3.71      1.94 o 
  -5   9   0        0.22       -1.79      1.19 o 
  -4   9   0       16.48       13.04      1.73 o 
  -3   9   0      316.06      342.79      6.90 o 
  -2   9   0      553.77      570.06      6.48 o 
  -1   9   0       28.55       24.36      1.54 o 
   0   9   0       22.78       19.14      1.35 o 
   1   9   0       14.91       10.18      1.20 o 
   2   9   0        3.67        2.71      0.79 o 
   3   9   0        0.33       -1.98      1.32 o 
   4   9   0       13.14       11.25      1.81 o 
   5   9   0       12.03       10.83      2.16 o 
   6   9   0        6.91        5.26      2.02 o 
   7   9   0       28.02       26.68      2.80 o 
  -7  10   0        6.09        4.35      2.94 o 
  -6  10   0        2.49       -1.64      1.86 o 
  -5  10   0        8.23        5.92      1.67 o 
  -4  10   0        2.06       -0.85      1.35 o 
  -3  10   0        2.28        0.04      1.50 o 
  -2  10   0       56.47       59.01      2.63 o 
  -1  10   0      508.00      568.37     11.27 o 
   0  10   0      119.56      121.72      3.46 o 
   1  10   0       45.69       37.67      2.48 o 
   2  10   0        0.90       -1.31      1.27 o 
   3  10   0        8.52        5.18      1.63 o 
   4  10   0        6.93        6.42      1.94 o 
   5  10   0        4.76        5.78      2.15 o 
   6  10   0        8.62        5.48      2.32 o 
  -5  11   0        0.09       -1.01      2.17 o 
  -4  11   0        4.31        0.92      1.72 o 
  -3  11   0        6.47        2.65      1.60 o 
  -2  11   0        0.01       -2.16      1.44 o 
  -1  11   0        0.40        3.52      1.74 o 
   0  11   0       22.60       18.24      2.25 o 
   1  11   0        8.00        5.99      2.00 o 
   2  11   0        1.30       -2.11      1.40 o 
   3  11   0        1.66        2.77      1.76 o 
   4  11   0       11.21       12.69      2.64 o 
   5  11   0        8.25        5.89      2.80 o 
  -4  12   0        1.75        2.02      2.26 o 
  -3  12   0        4.37        4.70      2.04 o 
  -2  12   0        4.66        7.78      2.19 o 
  -1  12   0        0.00        0.07      1.65 o 
   0  12   0       20.85       18.37      2.17 o 
   1  12   0        3.18       -0.45      1.60 o 
   2  12   0        2.70        1.40      1.87 o 
   3  12   0        0.01       -1.22      2.25 o 
   4  12   0       16.08       20.16      2.94 o 
  -2 -12   1       13.81       10.24      2.57 o 
  -1 -12   1        3.59       -0.15      1.89 o 
   0 -12   1       24.03       25.65      2.59 o 
   1 -12   1       31.20       34.53      3.13 o 
   2 -12   1       40.21       37.91      3.30 o 
   3 -12   1       10.36        5.46      3.21 o 
  -4 -11   1        2.18       -1.96      1.95 o 
  -3 -11   1        5.69        5.55      2.16 o 
  -2 -11   1       24.02       21.33      2.32 o 
  -1 -11   1       11.76        9.27      2.07 o 
   0 -11   1        1.72       -0.01      1.58 o 
   1 -11   1       39.70       37.97      2.47 o 
   2 -11   1       52.11       54.07      3.32 o 
   3 -11   1        0.75       -1.46      1.54 o 
   4 -11   1        0.00       -3.23      2.66 o 
   5 -11   1        1.26        1.57      3.47 o 
  -6 -10   1        4.35        4.49      2.31 o 
  -5 -10   1        0.02       -0.40      2.26 o 
  -4 -10   1        0.39       -0.45      2.28 o 
  -3 -10   1        0.18       -2.35      1.57 o 
  -2 -10   1        4.86        0.69      1.48 o 
  -1 -10   1       91.19       93.03      3.99 o 
   0 -10   1        0.35       -1.30      1.70 o 
   1 -10   1       62.05       61.57      2.55 o 
   2 -10   1        0.02       -1.54      1.42 o 
   3 -10   1        3.92       -0.07      1.68 o 
   4 -10   1        3.38        0.80      1.77 o 
   5 -10   1        1.45       -2.35      3.04 o 
   6 -10   1        9.21        7.57      2.79 o 
  -7  -9   1       17.99       20.44      2.65 o 
  -6  -9   1       27.22       30.05      3.03 o 
  -5  -9   1        2.10       -0.44      1.85 o 
  -4  -9   1        2.97        0.78      1.57 o 
  -3  -9   1       18.22       17.71      2.19 o 
  -2  -9   1       14.79       12.47      1.78 o 
  -1  -9   1        0.23       -1.41      0.94 o 
   0  -9   1       30.87       21.50      1.75 o 
   1  -9   1      157.65      169.68      5.55 o 
   2  -9   1       11.41       12.72      1.75 o 
   3  -9   1        1.36        1.21      1.34 o 
   4  -9   1       14.47        8.43      1.90 o 
   5  -9   1       39.33       37.41      2.56 o 
   6  -9   1        3.35        0.21      2.16 o 
   7  -9   1        2.94        3.37      2.22 o 
  -8  -8   1       57.46       59.76      3.49 o 
  -7  -8   1       72.52       79.57      3.89 o 
  -6  -8   1        6.88        4.83      1.69 o 
  -5  -8   1        0.01       -1.55      1.03 o 
  -4  -8   1       13.67       11.64      1.47 o 
  -3  -8   1        3.25        2.85      1.00 o 
  -2  -8   1        0.64       -0.01      0.83 o 
  -1  -8   1        4.96        5.80      1.15 o 
   0  -8   1        3.19        1.37      0.83 o 
   1  -8   1        0.46       -1.30      0.87 o 
   2  -8   1      131.76      133.11      3.39 o 
   3  -8   1      276.05      316.31      5.04 o 
   4  -8   1        0.88        2.14      1.23 o 
   5  -8   1       71.80       72.25      3.34 o 
   6  -8   1       17.83       13.74      2.35 o 
   7  -8   1       18.03       16.54      2.25 o 
   8  -8   1        5.86        2.37      2.91 o 
  -8  -7   1       11.89       11.77      1.78 o 
  -7  -7   1       98.93      103.22      4.45 o 
  -6  -7   1        5.04        5.68      1.74 o 
  -5  -7   1      133.12      138.13      2.88 o 
  -4  -7   1       29.57       28.19      1.62 o 
  -3  -7   1        1.57        0.26      0.74 o 
  -2  -7   1       43.37       52.53      1.77 o 
  -1  -7   1      110.25      112.32      2.32 o 
   0  -7   1       11.33        7.95      0.93 o 
   1  -7   1       60.14       73.25      2.02 o 
   2  -7   1       73.58       76.97      2.26 o 
   3  -7   1       21.57       19.75      1.27 o 
   4  -7   1        1.37        0.71      0.86 o 
   5  -7   1       63.40       62.06      2.78 o 
   6  -7   1       88.60       77.77      3.39 o 
   7  -7   1       75.23       89.81      3.80 o 
   8  -7   1        1.09        2.47      1.97 o 
   9  -7   1        6.73       11.63      2.54 o 
  -9  -6   1        2.65        1.33      2.16 o 
  -8  -6   1       20.92       18.24      2.03 o 
  -7  -6   1       70.25       73.49      2.53 o 
  -6  -6   1        0.62       -0.43      0.94 o 
  -5  -6   1      244.51      245.72      3.10 o 
  -4  -6   1       39.06       43.28      1.82 o 
  -3  -6   1       38.72       44.43      1.55 o 
  -2  -6   1      136.76      147.18      2.25 o 
  -1  -6   1      285.37      308.44      3.40 o 
   0  -6   1       13.86        5.70      0.80 o 
   1  -6   1        3.68        2.28      0.71 o 
   2  -6   1        5.62        5.71      0.83 o 
   3  -6   1        5.23        0.57      0.76 o 
   4  -6   1      194.89      184.00      2.94 o 
   5  -6   1       35.88       36.19      1.64 o 
   6  -6   1       42.17       44.28      2.10 o 
   7  -6   1        2.53        1.77      1.89 o 
   8  -6   1       15.92       14.48      2.44 o 
   9  -6   1        9.22        7.94      2.42 o 
  -9  -5   1        3.10        1.34      1.78 o 
  -8  -5   1        1.81        1.47      1.31 o 
  -7  -5   1      114.99      118.00      3.25 o 
  -6  -5   1       16.84       12.85      1.08 o 
  -5  -5   1       42.26       36.57      1.38 o 
  -4  -5   1       15.58       20.45      0.94 o 
  -3  -5   1      179.72      172.11      2.49 o 
  -2  -5   1      244.87      248.10      2.72 o 
  -1  -5   1      325.09      330.71      3.24 o 
   0  -5   1      916.72      851.61      7.47 o 
   1  -5   1        2.13        7.11      0.73 o 
   2  -5   1      576.86      585.44      4.60 o 
   3  -5   1        2.45        3.66      0.74 o 
   4  -5   1       47.50       52.09      1.47 o 
   5  -5   1       11.73        9.88      0.95 o 
   6  -5   1       17.54       18.12      1.19 o 
   7  -5   1       54.21       43.71      1.94 o 
   8  -5   1        0.21        1.21      1.73 o 
   9  -5   1        4.97        7.51      1.86 o 
  10  -5   1        6.17        9.81      2.12 o 
 -10  -4   1       15.61       13.97      2.79 o 
  -9  -4   1       16.59       10.49      2.80 o 
  -8  -4   1        2.20        3.07      0.80 o 
  -7  -4   1      226.62      215.95      3.20 o 
  -6  -4   1       37.10       34.58      1.20 o 
  -5  -4   1      140.25      138.45      1.89 o 
  -4  -4   1        0.94       -0.69      0.51 o 
  -3  -4   1      621.02      658.96      4.00 o 
  -2  -4   1       34.59       29.14      0.92 o 
  -1  -4   1      102.92       95.28      1.40 o 
   0  -4   1        1.96        3.26      0.53 o 
   1  -4   1      476.56      474.34      3.61 o 
   2  -4   1     1023.29      999.35      6.42 o 
   3  -4   1      317.15      286.63      3.06 o 
   4  -4   1      536.76      566.15      5.52 o 
   5  -4   1       51.63       47.66      1.50 o 
   6  -4   1        0.59       -1.06      0.70 o 
   7  -4   1        1.61       -1.16      0.78 o 
   8  -4   1        1.60       -1.00      1.11 o 
   9  -4   1      113.14      120.67      3.42 o 
  10  -4   1       19.36       16.75      2.20 o 
 -10  -3   1        0.07        0.07      1.70 o 
  -9  -3   1        9.55        8.11      1.99 o 
  -8  -3   1        0.38        0.28      0.59 o 
  -7  -3   1        0.02       -0.46      0.30 o 
  -6  -3   1       27.01       29.06      0.94 o 
  -5  -3   1      624.43      643.94      4.41 o 
  -4  -3   1       79.54       73.99      1.20 o 
  -3  -3   1       62.24       57.57      1.00 o 
  -2  -3   1      134.96      138.87      1.43 o 
  -1  -3   1     3098.20     2993.45     13.31 o 
   0  -3   1      554.33      562.11      3.68 o 
   1  -3   1       32.32       24.51      0.77 o 
   2  -3   1       36.82       35.01      0.83 o 
   3  -3   1     1029.26     1059.69      6.59 o 
   4  -3   1      855.79      873.84      7.59 o 
   5  -3   1        0.07       -0.47      0.65 o 
   6  -3   1       26.42       20.07      1.14 o 
   7  -3   1        1.16       -1.19      0.80 o 
   8  -3   1       15.21       13.73      1.18 o 
   9  -3   1        3.75        4.58      1.43 o 
  10  -3   1        8.12        4.10      1.52 o 
 -10  -2   1       18.27       16.48      3.70 o 
  -9  -2   1       11.33       12.96      2.22 o 
  -8  -2   1        0.01       -0.77      0.51 o 
  -7  -2   1       76.87       79.10      1.72 o 
  -6  -2   1      297.55      311.16      3.32 o 
  -5  -2   1        2.27        1.56      0.51 o 
  -4  -2   1      794.62      819.37      5.33 o 
  -3  -2   1       30.05       36.05      0.91 o 
  -2  -2   1      126.36      115.27      1.14 o 
  -1  -2   1     1222.88     1139.34      5.64 o 
   0  -2   1     7592.46     7187.82     35.32 o 
   1  -2   1      922.68      864.29      4.33 o 
   2  -2   1        8.58        4.84      0.37 o 
   3  -2   1        7.57        6.54      0.53 o 
   4  -2   1      162.46      165.60      2.05 o 
   5  -2   1      422.29      452.35      4.60 o 
   6  -2   1       79.83      103.12      2.04 o 
   7  -2   1        1.15        0.15      0.69 o 
   8  -2   1      150.64      158.01      4.11 o 
   9  -2   1        6.95        4.31      1.25 o 
  10  -2   1       12.61       10.05      1.80 o 
  11  -2   1        0.13       -1.31      2.33 o 
 -10  -1   1       33.20       33.90      3.11 o 
  -9  -1   1       76.16       68.97      3.91 o 
  -8  -1   1       27.22       23.95      1.10 o 
  -7  -1   1       48.76       47.12      1.48 o 
  -6  -1   1      139.83      131.20      1.66 o 
  -5  -1   1       68.06       64.09      1.77 o 
  -4  -1   1      543.41      608.66      5.03 o 
  -3  -1   1      105.93       81.97      1.19 o 
  -2  -1   1     4877.36     4513.21     20.63 o 
  -1  -1   1     2292.67     2161.09     10.65 o 
   0  -1   1       65.97       60.07      0.66 o 
   1  -1   1     4851.84     4578.08     18.01 o 
   2  -1   1     1705.58     1602.03      8.20 o 
   3  -1   1      730.47      731.40      4.98 o 
   4  -1   1     1487.46     1540.22      9.88 o 
   5  -1   1        5.14        3.25      0.61 o 
   6  -1   1        1.88        3.45      0.67 o 
   7  -1   1       73.31       68.89      1.79 o 
   8  -1   1       29.53       30.15      1.47 o 
   9  -1   1       81.93       80.13      2.29 o 
  10  -1   1        1.22        1.54      1.17 o 
  11  -1   1        0.13        0.22      2.22 o 
 -10   0   1      119.34      117.51      5.01 o 
  -9   0   1       14.42       27.03      1.76 o 
  -8   0   1      234.36      214.72      3.19 o 
  -7   0   1       12.20       10.96      0.72 o 
  -6   0   1        7.78        3.97      0.61 o 
  -5   0   1      407.83      345.66      3.02 o 
  -4   0   1      414.30      357.20      2.66 o 
  -3   0   1       57.45       56.70      1.12 o 
  -2   0   1     4483.96     4141.29     24.89 o 
  -1   0   1      859.87      804.17      5.06 o 
   0   0   1       32.91       -0.15      0.10 o 
   1   0   1       70.43       55.14      1.45 o 
   2   0   1     1746.67     1565.72      9.31 o 
   3   0   1      934.10      930.31      6.46 o 
   4   0   1       54.28       55.31      1.36 o 
   5   0   1       42.96       29.51      0.82 o 
   6   0   1       15.33       15.03      0.96 o 
   7   0   1       19.89       24.40      1.17 o 
   8   0   1       25.78       21.43      1.08 o 
   9   0   1       23.83       20.33      1.55 o 
  10   0   1        2.03        3.97      1.82 o 
  11   0   1       35.26       31.23      3.34 o 
 -10   1   1       57.49       67.41      2.76 o 
  -9   1   1      114.04      130.34      3.43 o 
  -8   1   1       84.33       72.92      2.24 o 
  -7   1   1        5.87        3.15      0.89 o 
  -6   1   1       41.07       32.97      1.39 o 
  -5   1   1     1035.77     1056.89      7.39 o 
  -4   1   1      294.21      277.91      2.72 o 
  -3   1   1      192.39      186.44      2.02 o 
  -2   1   1     2548.26     2542.52     15.79 o 
  -1   1   1     4489.51     4083.61     21.37 o 
   1   1   1      297.85      267.20      3.16 o 
   2   1   1      476.07      450.31      4.02 o 
   3   1   1     1932.50     1893.17     16.35 o 
   4   1   1       45.82       40.97      4.64 o 
   5   1   1        4.37        2.27      1.49 o 
   6   1   1      153.66      140.64      3.77 o 
   7   1   1        0.01       -0.94      0.63 o 
   8   1   1       34.97       32.26      1.47 o 
   9   1   1        2.61        1.46      1.32 o 
  10   1   1       80.71       74.89      5.58 o 
  11   1   1        0.08        4.41      1.93 o 
 -10   2   1       41.88       45.91      2.60 o 
  -9   2   1       64.02       67.14      2.90 o 
  -8   2   1      170.38      151.54      5.10 o 
  -7   2   1      126.51      128.56      2.47 o 
  -6   2   1       68.32       61.56      1.67 o 
  -5   2   1     1038.64     1097.99      7.67 o 
  -4   2   1      388.81      425.64      4.25 o 
  -3   2   1      196.84      231.38      2.42 o 
  -2   2   1      671.01      603.11      4.49 o 
  -1   2   1      113.59      113.86      1.39 o 
   0   2   1     1348.77     1261.00      6.36 o 
   1   2   1     2535.13     2433.99     13.71 o 
   2   2   1     6707.40     6276.79     96.48 o 
   3   2   1        4.14        7.02      0.35 o 
   4   2   1      688.09      740.04     11.26 o 
   5   2   1      260.63      254.51      3.65 o 
   6   2   1      269.54      270.39      5.82 o 
   7   2   1       11.56       10.25      1.20 o 
   8   2   1        9.78        8.59      1.21 o 
   9   2   1       36.93       36.59      3.10 o 
  10   2   1        4.07        3.56      2.06 o 
  11   2   1        0.25        2.54      2.03 o 
 -10   3   1        0.70        0.08      1.51 o 
  -9   3   1      144.26      145.86      3.81 o 
  -8   3   1       25.88       26.98      1.99 o 
  -7   3   1       58.11       57.82      2.34 o 
  -6   3   1      169.14      166.25      2.79 o 
  -5   3   1       48.07       45.34      1.25 o 
  -4   3   1        5.43        2.60      0.48 o 
  -3   3   1     1046.92     1065.86     15.51 o 
  -2   3   1      261.97      270.04      2.47 o 
  -1   3   1      180.53      187.35      1.83 o 
   0   3   1       62.81       63.84      1.31 o 
   1   3   1        2.41       -0.49      0.33 o 
   2   3   1       11.77       12.74      0.57 o 
   3   3   1        2.27        2.06      0.41 o 
   4   3   1      148.53      136.21      1.34 o 
   5   3   1      284.93      293.97      2.56 o 
   6   3   1      894.96      963.79     11.11 o 
   7   3   1       62.57       60.30      3.02 o 
   8   3   1        2.82        2.14      1.65 o 
   9   3   1       73.74       73.68      3.85 o 
  10   3   1       26.25       29.99      2.96 o 
 -10   4   1        0.37       -1.54      1.73 o 
  -9   4   1      142.94      154.92      4.03 o 
  -8   4   1        5.06        5.47      1.56 o 
  -7   4   1      377.65      360.05      4.45 o 
  -6   4   1       80.94       81.26      2.32 o 
  -5   4   1      105.94      114.57      2.40 o 
  -4   4   1      285.86      260.23      3.47 o 
  -3   4   1      554.37      605.25      4.70 o 
  -2   4   1     1300.41     1283.12      8.09 o 
  -1   4   1        3.88        4.73      0.52 o 
   0   4   1       64.67       53.96      1.03 o 
   1   4   1     1021.21     1035.86      6.31 o 
   2   4   1      634.65      581.30      3.77 o 
   3   4   1        5.17        0.10      0.39 o 
   4   4   1        6.33        6.14      0.72 o 
   5   4   1        0.12        1.09      0.48 o 
   6   4   1      509.82      494.85      3.94 o 
   7   4   1       12.86       13.34      1.61 o 
   8   4   1       43.05       38.22      2.62 o 
   9   4   1        2.98        4.16      1.93 o 
  10   4   1       70.46       85.79      3.87 o 
 -10   5   1       15.78       17.24      2.51 o 
  -9   5   1       87.16       92.37      4.89 o 
  -8   5   1       37.62       40.42      3.53 o 
  -7   5   1      663.62      682.37      7.23 o 
  -6   5   1       52.15       45.42      2.01 o 
  -5   5   1       14.53       16.56      1.32 o 
  -4   5   1       19.18       14.62      1.09 o 
  -3   5   1      885.48      897.41      7.03 o 
  -2   5   1        2.16        4.17      0.65 o 
  -1   5   1       58.56       63.08      1.37 o 
   0   5   1       34.79       27.22      0.92 o 
   1   5   1      526.04      532.39      3.47 o 
   2   5   1       56.92       52.10      0.98 o 
   3   5   1       69.97       73.42      1.33 o 
   4   5   1      217.93      219.25      2.39 o 
   5   5   1       20.33       19.89      1.00 o 
   6   5   1       93.78       87.58      1.33 o 
   7   5   1      197.30      192.82      2.87 o 
   8   5   1       15.31       13.81      1.90 o 
   9   5   1        5.61        7.86      1.83 o 
  10   5   1       62.52       69.61      5.15 o 
  -9   6   1       10.90        8.39      2.92 o 
  -8   6   1        9.91        8.96      2.56 o 
  -7   6   1      634.54      622.43      8.79 o 
  -6   6   1      176.20      173.22      3.64 o 
  -5   6   1      176.72      174.61      3.47 o 
  -4   6   1       48.76       44.69      2.01 o 
  -3   6   1     1213.23     1241.17      9.32 o 
  -2   6   1      469.38      501.08      4.80 o 
  -1   6   1      655.96      640.95      5.47 o 
   0   6   1       73.71       78.14      1.82 o 
   1   6   1      696.00      708.06      4.70 o 
   2   6   1        0.04        0.04      0.41 o 
   3   6   1       12.87       19.10      0.92 o 
   4   6   1       32.83       39.31      1.61 o 
   5   6   1        4.56        2.05      0.69 o 
   6   6   1       67.07       71.74      1.77 o 
   7   6   1       18.53       20.06      1.23 o 
   8   6   1        0.15       -0.13      0.94 o 
   9   6   1        0.26        1.62      1.65 o 
  10   6   1       42.92       43.64      3.27 o 
  -9   7   1        0.00       -0.33      2.73 o 
  -8   7   1       22.23       18.43      3.40 o 
  -7   7   1       21.15       24.87      2.30 o 
  -6   7   1        0.14       -0.70      1.47 o 
  -5   7   1       20.76       17.74      1.54 o 
  -4   7   1      101.54      103.31      2.68 o 
  -3   7   1        2.14        2.06      0.84 o 
  -2   7   1      146.63      125.94      2.51 o 
  -1   7   1       11.87       21.07      1.38 o 
   0   7   1      160.50      169.27      2.60 o 
   1   7   1        7.34        4.98      0.56 o 
   2   7   1      450.85      478.02      4.89 o 
   3   7   1      529.63      535.81      4.69 o 
   4   7   1        2.59        1.44      0.49 o 
   5   7   1        0.35       -0.15      0.72 o 
   6   7   1        4.87        4.08      0.96 o 
   7   7   1       22.50       22.87      1.43 o 
   8   7   1       11.90       12.61      1.33 o 
   9   7   1        0.14        1.49      1.78 o 
  -8   8   1       11.97       12.31      3.12 o 
  -7   8   1        0.24       -2.19      1.68 o 
  -6   8   1       14.04        7.50      1.81 o 
  -5   8   1       72.52       72.18      3.04 o 
  -4   8   1        0.92       -1.06      1.06 o 
  -3   8   1       45.20       35.77      1.93 o 
  -2   8   1      175.01      171.76      3.36 o 
  -1   8   1       81.96       86.98      2.61 o 
   0   8   1       11.61        6.84      0.93 o 
   1   8   1        0.16       -0.77      0.54 o 
   2   8   1        6.53        6.80      1.29 o 
   3   8   1       67.82       70.69      2.17 o 
   4   8   1       25.30       24.72      1.63 o 
   5   8   1       15.26       12.54      0.85 o 
   6   8   1        1.68        0.69      1.36 o 
   7   8   1       62.10       70.61      2.55 o 
   8   8   1        7.10        7.48      1.81 o 
  -8   9   1        2.95        0.59      3.42 o 
  -7   9   1        1.08       -0.31      1.80 o 
  -6   9   1        6.04        4.85      1.90 o 
  -5   9   1       22.94       20.38      2.12 o 
  -4   9   1       22.30       17.70      2.07 o 
  -3   9   1        0.75       -1.74      1.16 o 
  -2   9   1        2.72        3.36      1.43 o 
  -1   9   1        0.10        1.61      1.11 o 
   0   9   1      217.70      223.61      3.19 o 
   1   9   1        4.23        3.11      0.61 o 
   2   9   1       54.53       50.67      2.56 o 
   3   9   1        4.12        1.66      1.37 o 
   4   9   1        3.36        1.59      1.33 o 
   5   9   1        1.56       -1.87      1.25 o 
   6   9   1       18.08       19.52      2.51 o 
   7   9   1       42.49       50.80      3.02 o 
   8   9   1        1.59        5.17      2.22 o 
  -7  10   1        6.75        7.51      2.44 o 
  -6  10   1        0.27       -0.88      1.74 o 
  -5  10   1       15.79       12.97      2.19 o 
  -4  10   1        3.97        0.06      1.61 o 
  -3  10   1        1.02        0.98      1.46 o 
  -2  10   1      133.84      148.14      3.71 o 
  -1  10   1      249.55      282.28      4.52 o 
   0  10   1        0.98        0.94      0.98 o 
   1  10   1        1.96        1.12      1.49 o 
   2  10   1        0.27       -2.26      1.51 o 
   3  10   1       14.70        9.18      1.85 o 
   4  10   1        3.43        1.62      1.37 o 
   5  10   1        0.78       -1.94      1.95 o 
   6  10   1        0.94       -2.80      1.87 o 
   7  10   1        0.58       -2.05      1.79 o 
  -6  11   1        1.93        1.47      2.55 o 
  -5  11   1       14.03       11.95      2.04 o 
  -4  11   1        2.56        0.45      1.52 o 
  -3  11   1        0.96       -2.07      1.38 o 
  -2  11   1       79.06       79.45      3.08 o 
  -1  11   1        9.23       11.34      1.70 o 
   0  11   1      223.40      232.42      5.27 o 
   1  11   1       13.01       15.96      2.16 o 
   2  11   1       93.15       99.07      3.67 o 
   3  11   1       59.70       60.74      3.46 o 
   4  11   1       32.95       35.37      3.15 o 
   5  11   1        0.15       -2.04      1.96 o 
   6  11   1        0.18       -0.64      2.07 o 
  -4  12   1        0.92        1.34      1.75 o 
  -3  12   1        1.20       -2.64      1.85 o 
  -2  12   1        0.04        0.95      1.74 o 
  -1  12   1        1.07        2.75      1.80 o 
   0  12   1        2.56        2.32      1.94 o 
   1  12   1        1.32        0.44      1.95 o 
   2  12   1        0.78        0.50      1.69 o 
   3  12   1        0.81        2.15      1.91 o 
   4  12   1       32.46       26.40      3.12 o 
  -2  13   1        1.82        1.73      2.14 o 
  -1  13   1       19.10       16.09      2.45 o 
   0  13   1        1.56       -0.05      2.03 o 
   1  13   1       11.35        9.10      2.07 o 
   2  13   1        1.09       -1.13      1.65 o 
  -3 -11   2        6.64        6.75      2.39 o 
  -2 -11   2        2.81       -1.26      2.36 o 
  -1 -11   2        0.03       -2.75      1.84 o 
   0 -11   2       22.83       22.25      2.31 o 
   1 -11   2       66.79       75.27      3.95 o 
   2 -11   2       37.96       39.41      3.18 o 
   3 -11   2       16.83        9.77      3.45 o 
   4 -11   2        3.05       -0.19      2.30 o 
  -5 -10   2        2.68        1.90      2.38 o 
  -4 -10   2        1.40        0.53      2.26 o 
  -3 -10   2       62.91       61.02      3.46 o 
  -2 -10   2        4.36        4.71      2.36 o 
  -1 -10   2        1.83       -2.55      1.74 o 
   0 -10   2        1.62       -2.30      1.53 o 
   1 -10   2       16.90       17.79      2.06 o 
   2 -10   2        1.06        1.42      1.62 o 
   3 -10   2       39.30       41.64      2.75 o 
   4 -10   2        0.63       -1.33      2.39 o 
   5 -10   2        1.56        1.67      2.16 o 
   6 -10   2        0.18       -2.44      2.26 o 
  -6  -9   2        5.60        6.38      2.75 o 
  -5  -9   2        0.16       -1.46      1.70 o 
  -4  -9   2        0.61       -2.40      1.60 o 
  -3  -9   2        0.19       -1.44      1.72 o 
  -2  -9   2       13.66        9.27      2.14 o 
  -1  -9   2        1.12       -1.59      1.35 o 
   0  -9   2      130.41      130.41      4.38 o 
   1  -9   2       57.53       56.59      2.48 o 
   2  -9   2        0.99       -1.21      1.44 o 
   3  -9   2        0.64       -0.32      1.44 o 
   4  -9   2        0.32       -2.34      1.79 o 
   5  -9   2        0.46        0.94      1.80 o 
   6  -9   2        3.64        2.41      2.45 o 
   7  -9   2        3.59        5.14      3.40 o 
  -7  -8   2       28.45       30.26      3.13 o 
  -6  -8   2        0.40       -0.65      1.78 o 
  -5  -8   2        0.64       -1.10      1.36 o 
  -4  -8   2        0.16       -2.00      1.33 o 
  -3  -8   2        2.96        3.21      1.21 o 
  -2  -8   2       18.31       17.39      1.72 o 
  -1  -8   2        7.35        4.64      1.28 o 
   0  -8   2      260.47      263.57      3.72 o 
   1  -8   2        0.95        0.54      1.06 o 
   2  -8   2      419.19      442.61      6.29 o 
   3  -8   2      171.68      189.85      4.37 o 
   4  -8   2        3.39        3.38      1.63 o 
   5  -8   2       37.14       36.90      2.74 o 
   6  -8   2       30.10       38.44      2.81 o 
   7  -8   2       12.35       13.02      2.95 o 
   8  -8   2       31.13       31.93      6.54 o 
  -8  -7   2       10.68       10.16      3.86 o 
  -7  -7   2        3.41        3.44      1.66 o 
  -6  -7   2       21.77       25.11      2.42 o 
  -5  -7   2      116.96      126.17      3.70 o 
  -4  -7   2        0.33       -0.63      1.17 o 
  -3  -7   2       17.24       16.67      1.21 o 
  -2  -7   2       22.58       19.44      1.55 o 
  -1  -7   2        0.14        1.02      1.05 o 
   0  -7   2        1.14       -0.21      0.72 o 
   1  -7   2        0.08       -0.48      0.80 o 
   2  -7   2       25.15       23.91      1.76 o 
   3  -7   2      253.06      272.45      6.25 o 
   4  -7   2      300.22      311.47      5.08 o 
   5  -7   2      228.81      250.67      5.48 o 
   6  -7   2       51.73       71.77      4.70 o 
   7  -7   2      298.32      315.34      6.25 o 
   8  -7   2       87.34       94.92      8.03 o 
  -9  -6   2        0.03       -0.43      1.82 o 
  -8  -6   2        0.43       -2.23      2.40 o 
  -7  -6   2       15.07       15.09      2.19 o 
  -6  -6   2      226.35      259.31      4.82 o 
  -5  -6   2      192.60      205.10      2.83 o 
  -4  -6   2       38.73       39.31      1.73 o 
  -3  -6   2        5.76        5.85      0.99 o 
  -2  -6   2        3.32        2.52      0.84 o 
  -1  -6   2      124.79      122.26      2.41 o 
   0  -6   2       46.92       44.50      1.43 o 
   1  -6   2        0.40       -0.97      0.78 o 
   2  -6   2       52.24       51.62      2.45 o 
   3  -6   2       87.16       88.55      2.53 o 
   4  -6   2       35.55       22.69      1.35 o 
   5  -6   2      263.35      262.98      4.30 o 
   6  -6   2       13.67       11.21      1.47 o 
   7  -6   2      159.76      174.32      4.70 o 
   8  -6   2      113.86      135.50      5.11 o 
   9  -6   2       80.44       91.30      4.36 o 
  -9  -5   2        1.43       -0.58      1.48 o 
  -8  -5   2        0.28        0.09      1.41 o 
  -7  -5   2       93.49       96.36      3.22 o 
  -6  -5   2      261.63      271.66      3.23 o 
  -5  -5   2      412.18      410.33      3.82 o 
  -4  -5   2        0.00       -0.28      0.63 o 
  -3  -5   2      124.27      111.72      2.04 o 
  -2  -5   2     1359.44     1446.00      9.64 o 
  -1  -5   2      811.51      823.10      5.89 o 
   0  -5   2        1.05        0.70      0.74 o 
   1  -5   2      213.56      235.03      3.18 o 
   2  -5   2        1.55       -0.47      0.81 o 
   3  -5   2       96.26       95.91      2.14 o 
   4  -5   2        2.64        1.92      0.71 o 
   5  -5   2        5.57        4.85      0.88 o 
   6  -5   2       39.56       38.87      1.60 o 
   7  -5   2       45.34       56.10      2.37 o 
   8  -5   2        8.90        9.98      1.63 o 
   9  -5   2       34.89       34.39      3.03 o 
  10  -5   2       19.16       18.08      2.47 o 
  -9  -4   2        2.52        2.36      1.33 o 
  -8  -4   2        9.55        9.53      1.65 o 
  -7  -4   2        0.02       -0.39      0.80 o 
  -6  -4   2      230.40      220.01      2.88 o 
  -5  -4   2        4.69        4.05      0.73 o 
  -4  -4   2       26.83       26.60      0.98 o 
  -3  -4   2       69.60       68.84      1.35 o 
  -2  -4   2      975.51      953.52      6.45 o 
  -1  -4   2      248.48      287.81      2.75 o 
   0  -4   2     2166.83     2356.89     12.09 o 
   1  -4   2      135.94      105.25      1.79 o 
   2  -4   2        5.53        3.16      0.72 o 
   3  -4   2      348.62      445.25      3.92 o 
   4  -4   2       34.09       41.74      1.47 o 
   5  -4   2       24.43       23.42      1.21 o 
   6  -4   2       70.33       62.12      1.85 o 
   7  -4   2      101.67       98.69      2.27 o 
   8  -4   2       27.14       26.08      1.69 o 
   9  -4   2        1.68        0.33      1.45 o 
  10  -4   2        0.47        0.15      1.38 o 
 -10  -3   2       16.24       16.05      3.07 o 
  -9  -3   2        2.33        1.27      1.41 o 
  -8  -3   2       15.81       14.61      1.46 o 
  -7  -3   2       41.47       42.79      1.40 o 
  -6  -3   2        0.01       -0.51      0.75 o 
  -5  -3   2        6.09        5.69      0.75 o 
  -4  -3   2       23.43       19.21      0.87 o 
  -3  -3   2       66.77       59.82      1.09 o 
  -2  -3   2       20.34       30.09      0.84 o 
  -1  -3   2       17.63        9.86      0.57 o 
   0  -3   2      198.07      169.82      1.94 o 
   1  -3   2      905.53      894.85      5.27 o 
   2  -3   2       11.66       10.12      0.69 o 
   3  -3   2      124.68      158.08      2.04 o 
   4  -3   2      271.06      309.73      3.39 o 
   5  -3   2      244.14      240.76      2.86 o 
   6  -3   2       15.49       12.93      1.04 o 
   7  -3   2      102.79       97.96      1.99 o 
   8  -3   2        0.48       -0.72      0.94 o 
   9  -3   2       20.59       16.75      1.80 o 
  10  -3   2        3.58        7.35      1.77 o 
 -10  -2   2        5.33        1.71      2.56 o 
  -9  -2   2        8.75        8.96      1.17 o 
  -8  -2   2       20.52       20.93      1.34 o 
  -7  -2   2       10.29        5.47      0.82 o 
  -6  -2   2       14.37       17.64      1.20 o 
  -5  -2   2      334.90      350.03      3.25 o 
  -4  -2   2       81.67       91.02      1.58 o 
  -3  -2   2      147.63      121.25      1.53 o 
  -2  -2   2        1.61        0.30      0.39 o 
  -1  -2   2     1381.76     1343.94      6.40 o 
   0  -2   2      635.57      597.05      3.68 o 
   1  -2   2      973.23      985.07      5.57 o 
   2  -2   2      552.90      547.85      3.80 o 
   3  -2   2       13.76       11.53      0.64 o 
   4  -2   2      230.06      256.02      2.43 o 
   5  -2   2       26.37       23.54      1.10 o 
   6  -2   2      690.68      747.04      5.66 o 
   7  -2   2       76.77       71.26      2.08 o 
   8  -2   2      357.07      337.72      4.26 o 
   9  -2   2        9.01        7.67      1.39 o 
  10  -2   2       15.18       13.30      1.96 o 
 -10  -1   2       11.66       11.15      2.70 o 
  -9  -1   2       79.80       85.79      3.31 o 
  -8  -1   2       22.86       14.68      1.23 o 
  -7  -1   2       29.97       32.76      1.22 o 
  -6  -1   2       88.53      114.59      2.09 o 
  -5  -1   2      597.21      639.62      4.94 o 
  -4  -1   2     1181.85     1129.21      7.15 o 
  -3  -1   2      721.98      725.27      4.78 o 
  -2  -1   2      420.12      444.52      2.74 o 
  -1  -1   2     8875.82     8585.32     43.20 o 
   0  -1   2     7055.77     6715.08     43.99 o 
   1  -1   2     6376.14     6168.12     30.09 o 
   2  -1   2     1263.82     1382.19      7.05 o 
   3  -1   2      995.73      958.13      5.59 o 
   4  -1   2        8.36        2.28      0.51 o 
   5  -1   2      812.98      885.10      5.41 o 
   6  -1   2       53.15       59.37      1.63 o 
   7  -1   2      153.33      157.45      2.50 o 
   8  -1   2      990.95      985.03      7.45 o 
   9  -1   2       11.31       10.18      1.28 o 
  10  -1   2      182.44      169.04      6.30 o 
  11  -1   2        3.79        4.95      2.64 o 
 -10   0   2       34.00       38.86      3.29 o 
  -9   0   2       84.56       85.25      2.89 o 
  -8   0   2        0.22        0.04      0.96 o 
  -7   0   2      101.97      113.03      2.44 o 
  -6   0   2        0.38        1.55      0.50 o 
  -5   0   2     1282.06     1333.42      7.58 o 
  -4   0   2        0.18        0.67      0.50 o 
  -3   0   2       89.12       91.55      1.27 o 
  -2   0   2     1513.77     1443.91      8.08 o 
  -1   0   2      197.28      180.31      1.55 o 
   0   0   2      275.41      230.93      1.50 o 
   1   0   2     4137.08     3884.22     22.87 o 
   2   0   2     3438.11     3317.55     16.46 o 
   3   0   2      784.27      824.26      5.60 o 
   4   0   2       95.80       93.05      1.45 o 
   5   0   2      183.78      225.37      2.24 o 
   6   0   2      103.03      102.85      1.38 o 
   7   0   2       26.69       25.60      0.91 o 
   8   0   2      110.87      104.99      1.88 o 
   9   0   2       17.42       22.82      1.63 o 
  10   0   2      198.97      218.89      6.37 o 
  11   0   2       12.02       18.86      3.40 o 
 -10   1   2       63.77       64.88      2.99 o 
  -9   1   2       43.93       47.14      2.65 o 
  -8   1   2      135.21      127.35      3.84 o 
  -7   1   2      115.25       86.34      1.97 o 
  -6   1   2      168.95      167.69      2.56 o 
  -5   1   2       51.15       58.12      1.39 o 
  -4   1   2       19.98       23.43      1.11 o 
  -3   1   2      768.20      754.74      5.14 o 
  -2   1   2     5481.02     5388.59     26.64 o 
  -1   1   2     2670.67     2637.87     13.28 o 
   0   1   2     4101.65     3715.46     23.20 o 
   1   1   2     1482.52     1461.93      7.57 o 
   2   1   2     1069.37     1094.52      7.75 o 
   3   1   2       40.81       36.74      0.87 o 
   4   1   2       23.02       35.40      0.82 o 
   5   1   2       46.62       45.61      1.04 o 
   6   1   2      466.29      501.54      5.07 o 
   7   1   2       25.78       25.60      2.59 o 
   8   1   2       22.57       17.73      1.64 o 
   9   1   2        0.02       -1.29      1.73 o 
  10   1   2       30.73       28.90      3.07 o 
  11   1   2        3.19        5.55      2.01 o 
 -10   2   2       86.52       93.87      3.59 o 
  -9   2   2      244.12      232.31      4.86 o 
  -8   2   2       33.23       27.90      1.82 o 
  -7   2   2      339.61      339.27      4.10 o 
  -6   2   2        1.66        3.51      0.84 o 
  -5   2   2        8.60        5.28      0.82 o 
  -4   2   2       39.21       25.02      1.03 o 
  -3   2   2      285.45      263.43      2.50 o 
  -2   2   2       58.89       42.19      0.97 o 
  -1   2   2     3691.40     3493.53     16.72 o 
   0   2   2      604.70      565.09      3.35 o 
   1   2   2     3826.96     3738.29     19.26 o 
   2   2   2    13501.39    12291.11     85.75 o 
   3   2   2     3102.70     3061.68     17.33 o 
   4   2   2       30.84       31.60      1.28 o 
   5   2   2      190.81      212.43      3.22 o 
   6   2   2       95.12       87.29      3.28 o 
   7   2   2       15.89       11.70      1.02 o 
   8   2   2       69.59       62.82      3.30 o 
   9   2   2        3.53       -0.21      1.63 o 
  10   2   2       34.57       33.92      2.91 o 
  11   2   2        0.16        0.31      1.68 o 
 -10   3   2        8.90        8.93      2.04 o 
  -9   3   2        3.16        1.99      1.64 o 
  -8   3   2      150.08      150.45      3.71 o 
  -7   3   2      615.62      622.21      5.81 o 
  -6   3   2       75.14       80.17      1.89 o 
  -5   3   2        0.45        0.50      0.50 o 
  -4   3   2        0.03        3.94      0.39 o 
  -3   3   2      336.72      371.53      3.46 o 
  -2   3   2       83.42       90.44      1.42 o 
  -1   3   2       41.62       37.34      1.09 o 
   0   3   2     1867.45     1760.67      8.74 o 
   1   3   2      419.30      398.93      2.84 o 
   2   3   2     2400.37     2381.59     22.43 o 
   3   3   2        0.57        0.09      0.38 o 
   4   3   2      514.20      560.31      3.95 o 
   5   3   2        0.07       -0.76      1.31 o 
   6   3   2        1.45        0.15      0.82 o 
   7   3   2        0.98        0.44      1.48 o 
   8   3   2       85.56       77.52      4.21 o 
   9   3   2        0.64       -0.56      1.33 o 
  10   3   2       45.57       49.41      3.23 o 
  11   3   2        1.72        3.35      1.85 o 
 -10   4   2       11.90        7.90      2.02 o 
  -9   4   2       13.44       11.85      2.33 o 
  -8   4   2        4.05        3.58      1.62 o 
  -7   4   2       48.39       47.95      2.57 o 
  -6   4   2       98.97       91.83      2.02 o 
  -5   4   2      585.43      616.15      7.39 o 
  -4   4   2       78.81       83.56      2.19 o 
  -3   4   2     1510.47     1669.13     10.80 o 
  -2   4   2      201.53      187.19      2.24 o 
  -1   4   2        5.03       11.58      0.63 o 
   0   4   2       18.83       24.03      0.77 o 
   1   4   2      165.72      119.39      1.54 o 
   2   4   2      189.59      234.90      2.19 o 
   3   4   2      228.58      263.37      2.61 o 
   4   4   2        0.29       -0.67      0.45 o 
   5   4   2        2.66        3.53      0.39 o 
   6   4   2        0.03       -0.98      1.11 o 
   7   4   2       25.56       23.77      1.36 o 
   8   4   2       25.38       21.76      2.15 o 
   9   4   2        1.93        2.00      1.56 o 
  10   4   2       24.15       27.01      2.53 o 
 -10   5   2        0.37       -2.63      1.75 o 
  -9   5   2       40.42       39.59      2.88 o 
  -8   5   2       50.61       45.90      3.31 o 
  -7   5   2      213.76      217.45      3.80 o 
  -6   5   2      148.35      148.68      3.27 o 
  -5   5   2      281.28      311.28      5.21 o 
  -4   5   2        1.41        1.05      1.02 o 
  -3   5   2     1507.87     1658.66     14.10 o 
  -2   5   2        4.15        4.59      0.67 o 
  -1   5   2      464.62      493.80      3.97 o 
   0   5   2       31.90       22.92      0.80 o 
   1   5   2       36.92       38.37      1.04 o 
   2   5   2     1058.61     1206.50      7.26 o 
   3   5   2     1066.21     1150.38      7.48 o 
   4   5   2      266.60      245.43      2.32 o 
   5   5   2       17.69       12.96      0.75 o 
   6   5   2       39.38       38.14      0.67 o 
   7   5   2      471.89      470.90      5.30 o 
   8   5   2       37.19       36.02      2.48 o 
   9   5   2       11.96       10.81      2.03 o 
  10   5   2        2.68        4.84      1.89 o 
  -9   6   2       20.48       21.75      2.74 o 
  -8   6   2        2.48        1.87      2.05 o 
  -7   6   2      162.43      165.61      4.33 o 
  -6   6   2      114.86      115.04      3.20 o 
  -5   6   2       19.82       21.38      1.69 o 
  -4   6   2       12.67       11.39      1.35 o 
  -3   6   2      643.94      745.47      6.98 o 
  -2   6   2       43.83       50.32      1.83 o 
  -1   6   2     1333.12     1433.80      9.25 o 
   0   6   2        0.01       -0.44      0.45 o 
   1   6   2       76.96       56.50      1.36 o 
   2   6   2      931.38     1056.91      7.48 o 
   3   6   2       16.69       15.29      0.81 o 
   4   6   2       40.65       36.37      1.27 o 
   5   6   2       37.03       25.86      1.17 o 
   6   6   2       59.48       54.69      1.44 o 
   7   6   2      189.16      196.52      2.50 o 
   8   6   2       21.29       24.43      1.72 o 
   9   6   2       64.15       63.65      4.07 o 
  10   6   2        5.05        7.79      1.87 o 
  -9   7   2       10.66        9.69      2.58 o 
  -8   7   2       40.52       39.42      2.81 o 
  -7   7   2       26.15       27.97      2.30 o 
  -6   7   2        1.74       -0.60      1.33 o 
  -5   7   2        0.68       -1.97      1.31 o 
  -4   7   2       36.31       38.02      1.64 o 
  -3   7   2      141.88      137.60      3.15 o 
  -2   7   2       18.09       12.32      1.42 o 
  -1   7   2      191.81      205.41      3.33 o 
   0   7   2       36.05       40.47      1.27 o 
   1   7   2       55.44       58.27      1.55 o 
   2   7   2       89.61       87.10      1.93 o 
   3   7   2       76.24       86.11      1.96 o 
   4   7   2        2.20        0.09      0.58 o 
   5   7   2        3.35        1.47      0.84 o 
   6   7   2       53.12       54.24      1.90 o 
   7   7   2       47.60       47.25      1.94 o 
   8   7   2       33.80       32.88      1.68 o 
   9   7   2        0.06       -1.29      1.42 o 
  -9   8   2        3.29        3.90      2.66 o 
  -8   8   2        0.00       -0.44      1.95 o 
  -7   8   2       13.77       13.12      2.19 o 
  -6   8   2       29.44       25.62      2.31 o 
  -5   8   2        3.59        2.67      1.45 o 
  -4   8   2      108.15      110.88      2.87 o 
  -3   8   2      249.62      254.92      4.18 o 
  -2   8   2        2.53        1.96      1.33 o 
  -1   8   2      233.70      227.91      4.13 o 
   0   8   2       12.38       11.55      0.93 o 
   1   8   2      136.44      134.91      2.47 o 
   2   8   2        1.62        1.58      0.88 o 
   3   8   2        8.47        4.50      0.73 o 
   4   8   2        2.45        3.18      0.43 o 
   5   8   2      268.92      287.79      3.79 o 
   6   8   2      109.11      112.08      2.81 o 
   7   8   2        4.22        4.30      1.22 o 
   8   8   2       28.85       27.04      1.89 o 
   9   8   2        4.91        4.24      2.55 o 
  -8   9   2        0.98        1.04      1.81 o 
  -7   9   2       31.69       26.72      2.67 o 
  -6   9   2       15.39       13.66      2.28 o 
  -5   9   2        0.02       -2.07      1.38 o 
  -4   9   2        0.24       -1.58      1.06 o 
  -3   9   2       39.31       29.03      1.99 o 
  -2   9   2      181.94      193.59      3.99 o 
  -1   9   2       67.59       67.54      2.63 o 
   0   9   2       48.67       53.49      2.08 o 
   1   9   2       89.61       98.51      2.62 o 
   2   9   2        7.59        7.71      1.51 o 
   3   9   2      107.42       98.48      2.61 o 
   4   9   2       28.97       24.80      1.88 o 
   5   9   2        0.55       -0.94      1.20 o 
   6   9   2       23.34       27.34      2.30 o 
   7   9   2       78.36       88.69      4.16 o 
   8   9   2        9.79        7.44      1.76 o 
  -7  10   2        4.73        2.49      1.82 o 
  -6  10   2        3.42        2.22      2.04 o 
  -5  10   2        0.01       -2.95      1.97 o 
  -4  10   2        3.20       -1.26      1.61 o 
  -3  10   2      115.71      113.28      3.85 o 
  -2  10   2        7.99        5.13      1.53 o 
  -1  10   2      107.86      102.68      3.14 o 
   0  10   2        4.04        4.15      0.76 o 
   1  10   2       34.41       27.50      2.35 o 
   2  10   2       13.15       13.04      1.90 o 
   3  10   2       44.74       44.94      2.52 o 
   4  10   2       42.68       46.13      2.41 o 
   5  10   2        7.46        2.35      1.79 o 
   6  10   2        2.57        1.53      1.81 o 
   7  10   2       39.62       47.39      3.03 o 
  -6  11   2        2.09       -1.35      1.59 o 
  -5  11   2        0.09       -2.32      1.55 o 
  -4  11   2        2.19       -1.18      1.65 o 
  -3  11   2       11.68       10.42      1.94 o 
  -2  11   2       66.40       74.78      3.70 o 
  -1  11   2      104.22      112.88      3.20 o 
   0  11   2      375.28      418.66      8.29 o 
   1  11   2        6.35        6.58      1.83 o 
   2  11   2        1.16       -0.06      1.73 o 
   3  11   2       13.74       14.11      1.99 o 
   4  11   2       12.78       11.07      2.24 o 
   5  11   2        9.70        2.42      2.16 o 
   6  11   2        1.04       -1.79      2.37 o 
  -5  12   2        7.81        3.85      1.65 o 
  -4  12   2        5.00        5.82      1.71 o 
  -3  12   2       34.31       27.88      2.13 o 
  -2  12   2       52.44       47.09      2.78 o 
  -1  12   2       72.49       72.02      3.13 o 
   0  12   2       55.90       71.71      3.99 o 
   1  12   2       71.01       76.69      3.43 o 
   2  12   2       22.97       19.01      2.38 o 
   3  12   2        8.81        8.49      1.99 o 
   4  12   2        0.08       -1.62      1.71 o 
   5  12   2        5.91        3.13      2.21 o 
  -3  13   2        0.17       -2.03      1.89 o 
  -2  13   2        6.19        3.88      1.88 o 
  -1  13   2       50.16       50.31      3.09 o 
   0  13   2       36.75       32.32      2.99 o 
   1  13   2       27.16       29.27      2.94 o 
   2  13   2        0.19       -2.71      1.83 o 
   3  13   2        8.16        7.38      2.09 o 
  -2 -11   3       14.08       13.90      2.63 o 
  -1 -11   3        5.95        4.42      2.10 o 
   0 -11   3       25.92       30.81      2.64 o 
   1 -11   3        3.39       -1.43      2.01 o 
   2 -11   3        0.87        0.85      2.57 o 
   3 -11   3       17.54       29.66      3.67 o 
  -4 -10   3        0.16       -2.62      2.25 o 
  -3 -10   3       39.59       39.14      3.15 o 
  -2 -10   3        6.70        5.10      2.08 o 
  -1 -10   3       15.56       14.10      2.20 o 
   0 -10   3        0.56       -2.15      1.90 o 
   1 -10   3        0.23       -1.82      1.94 o 
   2 -10   3       13.50       13.33      2.29 o 
   3 -10   3        4.45        2.82      3.16 o 
   4 -10   3        6.07       10.39      3.26 o 
   5 -10   3       11.70       17.87      3.87 o 
  -6  -9   3        0.31       -2.22      2.40 o 
  -5  -9   3        1.53        0.82      1.86 o 
  -4  -9   3        2.70        1.20      2.03 o 
  -3  -9   3        3.57        1.57      2.06 o 
  -2  -9   3        1.79       -1.16      1.71 o 
  -1  -9   3       76.16       64.14      3.19 o 
   0  -9   3       52.52       54.22      2.79 o 
   1  -9   3       66.77       58.71      2.47 o 
   2  -9   3        0.00       -1.98      1.32 o 
   3  -9   3       41.67       36.74      2.87 o 
   4  -9   3        0.12        1.34      2.01 o 
   5  -9   3        0.33       -1.55      2.47 o 
   6  -9   3       16.52       17.59      4.01 o 
  -7  -8   3       11.81       15.06      2.79 o 
  -6  -8   3        3.66        6.27      2.49 o 
  -5  -8   3        9.34        7.32      1.69 o 
  -4  -8   3        0.00       -1.88      1.25 o 
  -3  -8   3        0.84       -1.94      1.61 o 
  -2  -8   3        3.09        1.30      1.68 o 
  -1  -8   3        5.51        4.58      1.57 o 
   0  -8   3      106.30      107.87      2.46 o 
   1  -8   3      167.49      171.59      5.77 o 
   2  -8   3       21.79       27.19      2.17 o 
   3  -8   3      123.83      136.59      3.85 o 
   4  -8   3       77.23       84.63      3.42 o 
   5  -8   3       79.96       80.01      6.08 o 
   6  -8   3        6.86        8.71      2.23 o 
   7  -8   3       58.15       59.41      3.36 o 
  -7  -7   3        3.99        1.99      1.90 o 
  -6  -7   3       20.05       24.56      2.51 o 
  -5  -7   3        4.03        7.13      1.59 o 
  -4  -7   3       28.13       29.20      1.98 o 
  -3  -7   3        3.25       -0.22      1.24 o 
  -2  -7   3       21.29       27.45      1.93 o 
  -1  -7   3       47.39       34.23      1.91 o 
   0  -7   3        2.13        2.24      0.84 o 
   1  -7   3        7.53        7.37      1.24 o 
   2  -7   3      711.59      726.57      8.84 o 
   3  -7   3      189.28      213.55      5.89 o 
   4  -7   3      184.91      201.52      7.21 o 
   5  -7   3       34.44       39.31      3.13 o 
   6  -7   3      285.07      323.95      7.13 o 
   7  -7   3        2.64        2.68      2.26 o 
   8  -7   3       36.27       45.97      3.46 o 
  -8  -6   3        8.95        5.85      2.36 o 
  -7  -6   3       99.34      111.54      6.59 o 
  -6  -6   3      231.20      264.30      5.72 o 
  -5  -6   3      208.36      205.45      3.95 o 
  -4  -6   3       34.95       34.51      1.72 o 
  -3  -6   3        9.46       11.80      1.57 o 
  -2  -6   3       24.35       23.75      1.55 o 
  -1  -6   3       10.85       14.44      1.07 o 
   0  -6   3        1.16        2.21      1.03 o 
   1  -6   3      134.53      152.26      3.68 o 
   2  -6   3        0.95        5.46      1.31 o 
   3  -6   3       41.74       39.02      2.19 o 
   4  -6   3      262.25      250.80      4.85 o 
   5  -6   3       65.05       72.81      3.94 o 
   6  -6   3      109.20      113.95      3.80 o 
   7  -6   3        0.03        1.23      1.72 o 
   8  -6   3       13.75       16.27      2.54 o 
   9  -6   3        0.93        4.81      2.55 o 
  -9  -5   3        0.12       -2.59      1.72 o 
  -8  -5   3        0.00       -1.13      1.81 o 
  -7  -5   3        6.66        8.09      2.19 o 
  -6  -5   3       23.36       22.51      1.50 o 
  -5  -5   3       24.88       23.11      1.28 o 
  -4  -5   3      258.56      271.54      2.96 o 
  -3  -5   3        0.91        2.34      0.78 o 
  -2  -5   3       41.02       37.90      1.18 o 
  -1  -5   3        3.15        2.56      0.68 o 
   0  -5   3      142.48      130.13      2.81 o 
   1  -5   3       30.03       31.43      1.70 o 
   2  -5   3       14.86        9.80      1.29 o 
   3  -5   3      161.74      150.02      3.27 o 
   4  -5   3      284.53      309.74      5.66 o 
   5  -5   3      108.05      118.26      3.61 o 
   6  -5   3       31.16       33.53      2.03 o 
   7  -5   3        1.16       -1.52      1.18 o 
   8  -5   3        1.72        1.81      1.62 o 
   9  -5   3        2.27        1.44      3.13 o 
  -9  -4   3       19.53       18.90      2.17 o 
  -8  -4   3        7.12        5.70      1.84 o 
  -7  -4   3       11.78       11.64      1.93 o 
  -6  -4   3       94.79       91.60      3.27 o 
  -5  -4   3       19.78       18.28      1.11 o 
  -4  -4   3        0.69       -0.56      0.63 o 
  -3  -4   3        4.92        7.51      0.76 o 
  -2  -4   3      123.96      135.48      2.06 o 
  -1  -4   3      443.20      481.46      3.87 o 
   0  -4   3       49.38       85.71      2.01 o 
   1  -4   3       39.52       67.20      1.77 o 
   2  -4   3       49.01       49.94      1.64 o 
   3  -4   3        2.89        1.76      0.67 o 
   4  -4   3       49.50       47.01      2.07 o 
   5  -4   3        0.93        0.90      0.62 o 
   6  -4   3       53.15       51.67      1.62 o 
   7  -4   3       24.15       20.52      1.52 o 
   8  -4   3      113.30      115.13      3.31 o 
   9  -4   3        0.32       -0.22      1.60 o 
  10  -4   3        0.98       -0.70      1.70 o 
  -9  -3   3       87.70       89.60      3.31 o 
  -8  -3   3       19.07       17.22      1.83 o 
  -7  -3   3       37.03       39.79      2.51 o 
  -6  -3   3       19.40       14.63      1.33 o 
  -5  -3   3        2.83        1.77      0.86 o 
  -4  -3   3       51.03       39.46      1.43 o 
  -3  -3   3       41.30       38.94      1.04 o 
  -2  -3   3      166.91      165.25      1.82 o 
  -1  -3   3       71.07       65.20      1.28 o 
   0  -3   3      586.22      592.33      4.23 o 
   1  -3   3      195.62      237.68      2.30 o 
   2  -3   3        1.72        1.54      0.50 o 
   3  -3   3        9.86       24.89      1.22 o 
   4  -3   3      120.15      142.68      2.59 o 
   5  -3   3      108.42       95.39      1.86 o 
   6  -3   3       25.13       22.69      1.49 o 
   7  -3   3       56.80       50.26      1.71 o 
   8  -3   3       85.30       85.59      3.55 o 
   9  -3   3        0.38       -1.23      1.23 o 
  10  -3   3       24.85       24.83      2.78 o 
 -10  -2   3       21.21       18.29      3.53 o 
  -9  -2   3       27.25       25.97      2.25 o 
  -8  -2   3        0.88        0.85      1.26 o 
  -7  -2   3      120.83      114.01      3.18 o 
  -6  -2   3       58.61       56.73      1.86 o 
  -5  -2   3       23.01       21.94      1.34 o 
  -4  -2   3       51.15       49.79      1.85 o 
  -3  -2   3       69.09       72.15      1.27 o 
  -2  -2   3      631.06      599.52      3.76 o 
  -1  -2   3      119.50      103.89      1.40 o 
   0  -2   3     3344.09     3152.92     15.26 o 
   1  -2   3       41.15       45.41      1.10 o 
   2  -2   3     1170.63     1117.66      6.14 o 
   3  -2   3      869.37      944.99      6.42 o 
   4  -2   3        2.13        4.94      0.53 o 
   5  -2   3      130.44      134.90      2.00 o 
   6  -2   3       20.94       15.18      1.05 o 
   7  -2   3      102.18      103.64      2.16 o 
   8  -2   3        8.71        6.69      1.52 o 
   9  -2   3       32.67       29.68      2.19 o 
  10  -2   3        9.50        8.76      1.98 o 
 -10  -1   3        0.04        3.29      3.22 o 
  -9  -1   3        8.71        7.72      1.63 o 
  -8  -1   3        8.76        6.01      1.47 o 
  -7  -1   3       38.64       29.53      1.37 o 
  -6  -1   3        4.09        9.45      1.04 o 
  -5  -1   3       98.96       93.76      1.94 o 
  -4  -1   3      392.48      390.45      3.47 o 
  -3  -1   3      486.63      530.51      3.70 o 
  -2  -1   3       20.02       14.86      0.66 o 
  -1  -1   3     1161.55     1052.88      5.50 o 
   0  -1   3     6741.57     6503.55     28.92 o 
   1  -1   3     9613.43     9318.20     44.71 o 
   2  -1   3     1428.82     1515.43      8.89 o 
   3  -1   3      140.16      126.70      1.65 o 
   4  -1   3      492.79      515.19      4.08 o 
   5  -1   3     1416.12     1481.80     13.60 o 
   6  -1   3       55.11       71.38      1.86 o 
   7  -1   3        3.97        3.53      0.82 o 
   8  -1   3      138.14      136.85      3.31 o 
   9  -1   3       17.47       15.54      1.61 o 
  10  -1   3       13.45       10.80      1.71 o 
  11  -1   3        5.67        7.27      2.62 o 
 -10   0   3        0.00       -1.20      1.63 o 
  -9   0   3      124.47      130.46      5.33 o 
  -8   0   3       31.19       38.79      2.42 o 
  -7   0   3       79.91       89.13      2.08 o 
  -6   0   3       13.93       17.49      1.09 o 
  -5   0   3       70.21       76.43      1.75 o 
  -4   0   3     1675.56     1772.98     12.02 o 
  -3   0   3      375.64      398.26      2.92 o 
  -2   0   3     2606.24     2550.69     12.79 o 
  -1   0   3       97.42      102.48      1.16 o 
   0   0   3     2598.45     2464.84     10.93 o 
   1   0   3     1112.99     1077.82      5.75 o 
   2   0   3     1883.87     1833.40      9.32 o 
   3   0   3      286.91      274.99      2.30 o 
   4   0   3       43.13       49.90      1.12 o 
   5   0   3      232.58      255.53      2.55 o 
   6   0   3      168.16      153.68      2.24 o 
   7   0   3      122.69      148.65      2.22 o 
   8   0   3      198.10      201.95      3.34 o 
   9   0   3        5.81        6.58      0.97 o 
  10   0   3       77.38       84.42      4.46 o 
  11   0   3        0.16        2.97      2.52 o 
 -10   1   3      132.15      151.93     10.94 o 
  -9   1   3      114.64      111.41      5.10 o 
  -8   1   3      124.95      123.35      4.18 o 
  -7   1   3      135.27      135.78      2.71 o 
  -6   1   3       59.60       56.90      1.92 o 
  -5   1   3       44.67       42.70      1.49 o 
  -4   1   3        4.24        2.42      0.61 o 
  -3   1   3     1414.27     1475.50      8.72 o 
  -2   1   3     3479.91     3278.15     16.44 o 
  -1   1   3     2830.38     2722.41     14.67 o 
   0   1   3      982.75      934.41      4.95 o 
   1   1   3      615.18      616.31      3.34 o 
   2   1   3     1246.21     1236.50      7.60 o 
   3   1   3     2150.25     2202.85     14.02 o 
   4   1   3       74.92       77.54      1.21 o 
   5   1   3      192.03      215.44      2.25 o 
   6   1   3       38.78       42.64      1.81 o 
   7   1   3       28.91       27.11      1.47 o 
   8   1   3       47.39       36.80      2.62 o 
   9   1   3       34.95       32.17      3.26 o 
  10   1   3       92.07      102.80      4.90 o 
  11   1   3        1.17        1.56      1.82 o 
 -10   2   3       47.19       49.44      3.21 o 
  -9   2   3       56.41       55.29      4.24 o 
  -8   2   3      192.34      190.80      4.92 o 
  -7   2   3       30.73       30.21      1.83 o 
  -6   2   3       30.13       22.93      1.29 o 
  -5   2   3      148.60      132.03      2.36 o 
  -4   2   3       85.08       79.28      1.56 o 
  -3   2   3      391.95      433.72      3.61 o 
  -2   2   3      125.35      119.77      1.46 o 
  -1   2   3       80.35       91.22      1.49 o 
   0   2   3     9568.97     8596.21     48.71 o 
   1   2   3      795.17      771.36      4.80 o 
   2   2   3     2283.86     2205.45     13.11 o 
   3   2   3      639.78      586.11      4.57 o 
   4   2   3        0.00        0.44      0.45 o 
   5   2   3      175.70      189.32      2.56 o 
   6   2   3       18.15       21.93      1.41 o 
   7   2   3        8.12        6.00      1.10 o 
   8   2   3       76.55       74.38      2.32 o 
   9   2   3        0.15       -1.43      1.52 o 
  10   2   3       60.67       56.63      3.32 o 
  11   2   3        7.25        5.78      2.21 o 
 -10   3   3        5.48        3.16      2.19 o 
  -9   3   3      106.90      129.38      4.66 o 
  -8   3   3        6.03        5.90      1.87 o 
  -7   3   3      211.11      208.29      3.42 o 
  -6   3   3        5.17        2.95      0.88 o 
  -5   3   3        2.30        1.07      0.73 o 
  -4   3   3      169.18      205.02      2.75 o 
  -3   3   3       57.10       51.12      1.42 o 
  -2   3   3       31.92       34.34      0.88 o 
  -1   3   3      174.71      182.76      1.77 o 
   0   3   3      966.67      953.65      5.53 o 
   1   3   3     7911.53     7530.67     41.63 o 
   2   3   3     2438.78     2389.23     13.82 o 
   3   3   3       18.07       19.12      0.88 o 
   4   3   3      684.59      689.47      4.40 o 
   5   3   3      150.23      146.82      2.53 o 
   6   3   3       42.10       38.63      2.74 o 
   7   3   3        6.34        5.58      1.82 o 
   8   3   3       23.00       21.51      2.82 o 
   9   3   3        9.80        5.61      1.97 o 
  10   3   3        1.08        2.11      1.76 o 
  11   3   3        6.27        9.12      2.26 o 
 -10   4   3        4.87        1.76      2.06 o 
  -9   4   3       29.10       29.04      2.79 o 
  -8   4   3       10.78       10.61      2.07 o 
  -7   4   3     1132.37     1175.26     10.58 o 
  -6   4   3        0.53        0.11      1.01 o 
  -5   4   3      240.86      221.39      3.82 o 
  -4   4   3      334.93      370.90      4.64 o 
  -3   4   3      118.68      103.13      1.80 o 
  -2   4   3      446.47      427.17      3.54 o 
  -1   4   3     2210.05     2270.86     11.52 o 
   0   4   3      637.54      594.64      3.97 o 
   1   4   3     1399.36     1298.73      9.26 o 
   2   4   3       16.80        9.20      0.55 o 
   3   4   3      317.87      277.49      2.86 o 
   4   4   3       87.92       80.73      1.41 o 
   5   4   3        7.67       11.43      0.88 o 
   6   4   3      167.79      160.46      4.32 o 
   7   4   3        0.44       -0.38      0.83 o 
   8   4   3       19.68       17.71      2.06 o 
   9   4   3       10.14        7.19      1.86 o 
  10   4   3      118.17      131.36      3.91 o 
 -10   5   3        0.32       -1.12      1.96 o 
  -9   5   3        6.55        2.78      2.18 o 
  -8   5   3        0.05       -0.29      1.88 o 
  -7   5   3      480.55      476.18      5.76 o 
  -6   5   3      226.41      218.20      4.28 o 
  -5   5   3      889.05      905.15      9.31 o 
  -4   5   3      135.25      132.89      3.01 o 
  -3   5   3     1177.71     1328.04      9.87 o 
  -2   5   3     1408.40     1374.99      8.26 o 
  -1   5   3      839.70      896.18      5.99 o 
   0   5   3       33.03       34.40      1.12 o 
   1   5   3      364.48      353.94      2.87 o 
   2   5   3        0.31        2.87      0.48 o 
   3   5   3       18.01       29.03      1.06 o 
   4   5   3      338.35      314.61      3.15 o 
   5   5   3       22.17       21.40      0.89 o 
   6   5   3       24.57       23.98      1.24 o 
   7   5   3       44.18       40.08      3.10 o 
   8   5   3        0.03       -0.78      2.14 o 
   9   5   3        3.44        3.12      1.64 o 
  10   5   3      151.41      177.65      4.77 o 
  -9   6   3       31.20       31.53      3.63 o 
  -8   6   3        1.41       -0.08      2.07 o 
  -7   6   3      109.34      104.93      3.44 o 
  -6   6   3       19.14       14.76      1.75 o 
  -5   6   3      178.16      198.29      4.04 o 
  -4   6   3       24.55       26.36      1.65 o 
  -3   6   3       77.50       83.12      2.03 o 
  -2   6   3       31.97       46.93      1.81 o 
  -1   6   3     1597.39     1724.31     10.56 o 
   0   6   3       96.18       98.04      1.72 o 
   1   6   3       31.36       21.21      1.03 o 
   2   6   3       31.15       55.72      1.49 o 
   3   6   3       50.30       60.97      2.01 o 
   4   6   3       40.19       37.22      1.44 o 
   5   6   3        3.32        3.11      0.72 o 
   6   6   3      102.64      104.19      1.88 o 
   7   6   3        1.73        1.11      0.84 o 
   8   6   3        5.03        4.65      1.34 o 
   9   6   3        0.14        0.38      1.53 o 
  10   6   3        0.29        5.31      1.84 o 
  -9   7   3       20.87       21.72      3.29 o 
  -8   7   3       13.75       16.13      2.26 o 
  -7   7   3       64.72       62.00      3.28 o 
  -6   7   3        3.51        0.92      1.47 o 
  -5   7   3       21.03       17.40      2.16 o 
  -4   7   3       74.17       74.38      2.84 o 
  -3   7   3        2.90        1.85      1.13 o 
  -2   7   3       56.96       52.57      2.25 o 
  -1   7   3        0.06        0.67      0.81 o 
   0   7   3       10.73       16.35      1.00 o 
   1   7   3      123.04      152.06      2.30 o 
   2   7   3       10.80       15.97      1.07 o 
   3   7   3      141.22      135.36      2.42 o 
   4   7   3       58.99       50.50      1.36 o 
   5   7   3       62.08       53.72      2.15 o 
   6   7   3       29.58       26.26      1.46 o 
   7   7   3        0.48        1.04      1.00 o 
   8   7   3        2.88        0.00      1.70 o 
   9   7   3       43.85       41.93      3.26 o 
  -9   8   3        3.26       -0.77      2.31 o 
  -8   8   3       27.30       34.30      2.86 o 
  -7   8   3        1.16       -1.01      1.27 o 
  -6   8   3        1.04       -2.07      1.38 o 
  -5   8   3       73.46       60.42      2.90 o 
  -4   8   3       14.34       11.46      0.99 o 
  -3   8   3      192.83      198.54      3.88 o 
  -2   8   3       17.52       16.74      1.51 o 
  -1   8   3        1.79        1.68      0.78 o 
   0   8   3       24.65       16.92      1.02 o 
   1   8   3      192.57      220.72      3.03 o 
   2   8   3        2.08        2.50      0.85 o 
   3   8   3      180.82      173.67      2.90 o 
   4   8   3        1.17        0.20      0.87 o 
   5   8   3       39.93       41.84      1.47 o 
   6   8   3       56.02       55.75      2.40 o 
   7   8   3        0.00        0.34      1.21 o 
   8   8   3       31.29       32.42      1.96 o 
   9   8   3        2.20        2.90      2.15 o 
  -8   9   3        2.71       -0.21      1.95 o 
  -7   9   3       17.69       14.68      2.10 o 
  -6   9   3       43.07       29.72      2.41 o 
  -5   9   3       44.54       43.87      2.43 o 
  -4   9   3        1.00       -1.37      0.91 o 
  -3   9   3       71.75       74.28      2.66 o 
  -2   9   3        1.01       -0.01      1.26 o 
  -1   9   3      212.76      217.88      3.51 o 
   0   9   3        7.30        6.90      0.86 o 
   1   9   3       54.31       66.85      2.19 o 
   2   9   3        0.51        0.45      0.87 o 
   3   9   3       24.72       26.81      1.47 o 
   4   9   3       85.43       76.92      2.95 o 
   5   9   3       15.08       15.18      2.51 o 
   6   9   3       47.59       53.24      4.91 o 
   7   9   3       12.71       14.80      2.01 o 
   8   9   3       36.08       38.53      2.48 o 
  -7  10   3        3.01        0.74      2.36 o 
  -6  10   3       15.43       13.15      2.07 o 
  -5  10   3        1.90        1.87      1.38 o 
  -4  10   3       46.48       40.98      2.42 o 
  -3  10   3       47.07       46.11      2.40 o 
  -2  10   3        0.98       -1.78      1.19 o 
  -1  10   3        3.97        1.61      1.12 o 
   0  10   3       89.64       70.63      2.40 o 
   1  10   3       21.31       18.31      1.90 o 
   2  10   3       22.96       20.85      1.58 o 
   3  10   3       61.44       56.34      2.78 o 
   4  10   3        2.25        1.25      1.35 o 
   5  10   3        8.39       10.84      1.70 o 
   6  10   3        6.29        3.70      1.68 o 
   7  10   3        9.98       11.45      2.01 o 
   8  10   3       32.67       39.78      2.77 o 
  -6  11   3       11.08       12.22      2.86 o 
  -5  11   3       55.27       53.17      2.88 o 
  -4  11   3       36.36       34.69      2.37 o 
  -3  11   3       15.54       15.12      1.77 o 
  -2  11   3        1.24       -0.96      1.39 o 
  -1  11   3       48.50       41.20      2.18 o 
   0  11   3      151.96      165.64      4.08 o 
   1  11   3       58.93       66.65      3.29 o 
   2  11   3       25.55       21.90      2.00 o 
   3  11   3       56.90       51.06      2.54 o 
   4  11   3        1.34        2.20      1.42 o 
   5  11   3        0.91       -1.80      1.63 o 
   6  11   3        1.32       -2.01      1.66 o 
   7  11   3       18.50       20.29      2.59 o 
  -5  12   3        6.82        4.92      1.79 o 
  -4  12   3       24.58       22.64      2.98 o 
  -3  12   3       11.08        8.76      1.77 o 
  -2  12   3       12.47       11.90      2.10 o 
  -1  12   3      216.55      230.86      5.10 o 
   0  12   3       50.54       56.97      3.12 o 
   1  12   3       10.13       13.82      1.97 o 
   2  12   3       75.25       87.11      5.06 o 
   3  12   3        0.03        0.33      1.72 o 
   4  12   3        7.96        7.17      2.23 o 
   5  12   3        0.42       -1.30      2.42 o 
  -3  13   3        2.52        0.32      2.12 o 
  -2  13   3        9.71       11.00      2.45 o 
  -1  13   3       11.32       15.59      2.24 o 
   0  13   3        9.18       15.41      2.25 o 
   1  13   3       58.20       60.06      3.50 o 
   2  13   3        0.89        2.20      2.03 o 
   3  13   3        0.50       -1.54      1.80 o 
   4  13   3        7.48        9.22      2.35 o 
  -3 -10   4        0.28       -0.18      2.26 o 
  -2 -10   4        6.53        7.54      2.13 o 
  -1 -10   4       17.24       17.26      2.38 o 
   0 -10   4        0.00       -2.47      1.68 o 
   1 -10   4        1.68       -0.76      2.19 o 
   2 -10   4        1.17       -1.70      1.85 o 
   3 -10   4       16.12       20.44      2.82 o 
   4 -10   4        0.07       -0.51      2.75 o 
  -5  -9   4        9.06        9.39      2.60 o 
  -4  -9   4        0.37       -1.06      1.90 o 
  -3  -9   4       10.63        9.79      2.06 o 
  -2  -9   4       20.95       18.02      2.34 o 
  -1  -9   4       25.76       23.60      2.37 o 
   0  -9   4        3.30       -1.03      1.63 o 
   1  -9   4       29.77       28.73      2.67 o 
   2  -9   4       26.24       23.05      2.02 o 
   3  -9   4       11.64       10.52      1.99 o 
   4  -9   4       13.81       17.49      2.14 o 
   5  -9   4       17.27       16.22      2.71 o 
   6  -9   4        8.90        4.16      2.32 o 
  -6  -8   4        0.89        3.68      2.76 o 
  -5  -8   4       61.58       65.37      3.26 o 
  -4  -8   4       20.28       26.20      2.11 o 
  -3  -8   4       26.85       24.93      2.46 o 
  -2  -8   4        1.78       -0.43      1.65 o 
  -1  -8   4        0.70       -1.58      1.66 o 
   0  -8   4      125.19      129.18      3.20 o 
   1  -8   4        4.05        3.72      1.47 o 
   2  -8   4       27.39       25.62      2.03 o 
   3  -8   4       10.97        9.02      1.68 o 
   4  -8   4       46.12       47.35      3.46 o 
   5  -8   4       19.12       23.96      2.63 o 
   6  -8   4       74.45       85.47      4.02 o 
   7  -8   4       36.23       37.37      3.65 o 
  -7  -7   4        6.55        2.70      2.89 o 
  -6  -7   4       23.42       24.26      2.91 o 
  -5  -7   4        4.61        7.39      1.77 o 
  -4  -7   4       89.47      106.95      3.36 o 
  -3  -7   4       17.11       19.72      1.95 o 
  -2  -7   4       46.46       45.61      2.69 o 
  -1  -7   4       69.78       67.89      2.29 o 
   0  -7   4       35.71       32.98      1.88 o 
   1  -7   4       81.56       91.52      3.57 o 
   2  -7   4       88.46       89.23      3.32 o 
   3  -7   4       93.64       88.77      3.12 o 
   4  -7   4       29.51       25.43      1.89 o 
   5  -7   4       40.71       44.54      3.72 o 
   6  -7   4        0.19        0.96      1.68 o 
   7  -7   4        0.70        2.26      1.91 o 
   8  -7   4       24.98       25.31      3.08 o 
  -8  -6   4       21.28       16.69      2.88 o 
  -7  -6   4       47.54       55.59      3.69 o 
  -6  -6   4        0.12        6.08      2.18 o 
  -5  -6   4      214.57      237.54      4.67 o 
  -4  -6   4        1.04        1.68      1.47 o 
  -3  -6   4       87.86       89.51      2.84 o 
  -2  -6   4       83.56       86.57      2.81 o 
  -1  -6   4       20.53       17.23      1.35 o 
   0  -6   4        0.29        1.84      1.00 o 
   1  -6   4       14.16        6.71      1.46 o 
   2  -6   4      116.84      103.17      3.05 o 
   3  -6   4      105.63      101.60      2.98 o 
   4  -6   4       21.88       21.25      1.51 o 
   5  -6   4      344.55      359.01      6.68 o 
   6  -6   4      117.52      130.75      4.20 o 
   7  -6   4       56.15       66.80      3.76 o 
   8  -6   4       29.92       34.66      3.12 o 
  -8  -5   4       32.62       35.11      4.53 o 
  -7  -5   4        0.69       -0.47      2.22 o 
  -6  -5   4      167.27      183.68      5.07 o 
  -5  -5   4       53.10       58.29      3.50 o 
  -4  -5   4        3.03        6.39      1.24 o 
  -3  -5   4       34.83       28.71      1.59 o 
  -2  -5   4      212.90      216.71      3.53 o 
  -1  -5   4      355.26      350.12      4.36 o 
   0  -5   4      319.53      324.78      4.72 o 
   1  -5   4       71.32       54.20      2.36 o 
   2  -5   4        4.07        1.80      1.13 o 
   3  -5   4      144.72      150.03      3.03 o 
   4  -5   4      228.18      248.76      4.82 o 
   5  -5   4        1.07        2.49      1.30 o 
   6  -5   4       51.74       46.30      2.82 o 
   7  -5   4       78.05       82.99      2.90 o 
   8  -5   4      131.83      145.30      4.39 o 
   9  -5   4        9.30       12.17      2.81 o 
  -9  -4   4        1.83        2.42      1.92 o 
  -8  -4   4        9.21        7.06      2.08 o 
  -7  -4   4        6.11        7.69      1.93 o 
  -6  -4   4        5.39        2.20      1.35 o 
  -5  -4   4        4.09        2.90      1.24 o 
  -4  -4   4      132.95      129.76      2.19 o 
  -3  -4   4        7.42        8.89      0.82 o 
  -2  -4   4      114.16      140.50      2.25 o 
  -1  -4   4      123.45      123.71      2.26 o 
   0  -4   4      211.39      185.35      2.88 o 
   1  -4   4       42.86       54.80      2.04 o 
   2  -4   4        4.53        1.52      0.86 o 
   3  -4   4      294.50      309.11      3.91 o 
   4  -4   4        9.89        5.70      1.25 o 
   5  -4   4        8.65        9.57      1.29 o 
   6  -4   4       39.90       38.12      2.22 o 
   7  -4   4        1.15       -0.51      1.24 o 
   8  -4   4       29.45       28.86      2.48 o 
   9  -4   4        5.37        5.21      1.94 o 
  10  -4   4        1.36        0.15      1.66 o 
  -9  -3   4        0.25       -0.27      1.89 o 
  -8  -3   4        1.26        0.26      1.68 o 
  -7  -3   4       44.94       47.10      2.51 o 
  -6  -3   4        0.98       -0.96      1.05 o 
  -5  -3   4       21.97       15.22      1.67 o 
  -4  -3   4       60.31       63.18      1.82 o 
  -3  -3   4      146.16      156.52      2.11 o 
  -2  -3   4        0.83        5.98      0.66 o 
  -1  -3   4      432.59      430.14      3.89 o 
   0  -3   4      609.56      593.70      5.08 o 
   1  -3   4      181.89      225.01      3.10 o 
   2  -3   4     1000.10     1083.47      7.77 o 
   3  -3   4        0.71       -0.38      0.81 o 
   4  -3   4      181.18      186.49      3.24 o 
   5  -3   4       23.17       20.45      1.44 o 
   6  -3   4       50.87       45.82      1.88 o 
   7  -3   4      232.40      238.73      3.20 o 
   8  -3   4       11.43       10.17      1.67 o 
   9  -3   4        5.35        1.94      1.54 o 
  10  -3   4       10.09       13.83      2.71 o 
  -9  -2   4       61.20       62.31      3.30 o 
  -8  -2   4       23.66       17.17      2.20 o 
  -7  -2   4       82.28       83.87      3.25 o 
  -6  -2   4       37.39       37.73      1.56 o 
  -5  -2   4       54.82       53.74      2.24 o 
  -4  -2   4      142.42      127.58      2.26 o 
  -3  -2   4       45.05       42.98      1.32 o 
  -2  -2   4      506.47      514.31      3.94 o 
  -1  -2   4     1416.56     1513.26      8.32 o 
   0  -2   4      104.21       97.58      1.52 o 
   1  -2   4      508.35      517.85      4.19 o 
   2  -2   4      247.19      263.44      2.60 o 
   3  -2   4      697.76      661.38      5.42 o 
   4  -2   4       81.06       80.19      2.06 o 
   5  -2   4        0.02        0.08      0.80 o 
   6  -2   4       42.84       46.99      1.29 o 
   7  -2   4      100.36      100.22      2.17 o 
   8  -2   4        3.32        1.81      1.35 o 
   9  -2   4       37.74       31.86      2.59 o 
  10  -2   4      135.83      144.77      4.84 o 
 -10  -1   4        0.98       -2.29      1.52 o 
  -9  -1   4        6.22        7.10      2.09 o 
  -8  -1   4       16.49        9.08      1.91 o 
  -7  -1   4       17.76       21.50      1.41 o 
  -6  -1   4       32.47       26.33      1.59 o 
  -5  -1   4        2.43        1.74      0.82 o 
  -4  -1   4       16.68       12.49      0.76 o 
  -3  -1   4     1063.58     1212.97      8.69 o 
  -2  -1   4       10.25        8.41      0.62 o 
  -1  -1   4     1291.43     1296.28      6.98 o 
   0  -1   4      736.44      738.28      4.37 o 
   1  -1   4        2.20        1.11      0.43 o 
   2  -1   4        0.17        0.22      0.39 o 
   3  -1   4     1451.29     1547.87      9.64 o 
   4  -1   4       59.70       84.60      1.95 o 
   5  -1   4      194.97      216.28      3.14 o 
   6  -1   4       16.92       10.63      0.95 o 
   7  -1   4        1.53        1.37      0.96 o 
   8  -1   4        1.36        1.24      1.28 o 
   9  -1   4       12.12        8.83      1.87 o 
  10  -1   4       98.90      107.32      3.93 o 
 -10   0   4       21.99       21.93      2.58 o 
  -9   0   4        8.47        7.92      2.08 o 
  -8   0   4       84.54       76.10      5.14 o 
  -7   0   4        0.85       -1.43      0.96 o 
  -6   0   4        0.02       -0.57      0.81 o 
  -5   0   4       26.41       32.19      1.46 o 
  -4   0   4      163.77      193.57      2.42 o 
  -3   0   4      986.93     1030.27      6.34 o 
  -2   0   4      527.92      498.97      3.55 o 
  -1   0   4      178.19      144.57      1.55 o 
   0   0   4       81.61       92.41      1.30 o 
   1   0   4     1082.86     1026.53      5.64 o 
   2   0   4       16.54       13.88      0.72 o 
   3   0   4      100.36      134.80      1.65 o 
   4   0   4       45.03       54.39      1.18 o 
   5   0   4      343.56      360.57      3.75 o 
   6   0   4      109.62      116.09      2.14 o 
   7   0   4       98.69       92.00      2.45 o 
   8   0   4      134.66      149.89      3.97 o 
   9   0   4       39.89       38.13      2.77 o 
  10   0   4       20.30       17.66      2.12 o 
  11   0   4        0.56        1.67      2.30 o 
 -10   1   4       10.47        8.38      2.37 o 
  -9   1   4       32.26       34.72      3.21 o 
  -8   1   4      104.55       94.53      3.71 o 
  -7   1   4       94.29       93.93      2.51 o 
  -6   1   4        2.76        2.52      0.89 o 
  -5   1   4      122.68      129.95      2.44 o 
  -4   1   4       30.00       32.33      1.33 o 
  -3   1   4     2141.42     2245.74     12.78 o 
  -2   1   4     2445.06     2515.43     13.52 o 
  -1   1   4      134.42      148.38      1.70 o 
   0   1   4     2462.08     2447.73     12.29 o 
   1   1   4     3965.06     3844.51     16.91 o 
   2   1   4      201.02      177.70      1.83 o 
   3   1   4       16.82       14.85      0.78 o 
   4   1   4        1.89        0.84      0.43 o 
   5   1   4       19.15        9.71      0.69 o 
   6   1   4       54.65       49.57      1.86 o 
   7   1   4       20.42       22.70      1.00 o 
   8   1   4        0.02        1.51      0.79 o 
   9   1   4      140.98      144.78      4.59 o 
  10   1   4       21.89       18.93      2.56 o 
  11   1   4        0.71       -1.53      2.03 o 
 -10   2   4        2.32        4.45      2.09 o 
  -9   2   4       18.05       22.65      2.41 o 
  -8   2   4      196.25      196.79      5.04 o 
  -7   2   4       41.45       37.07      1.74 o 
  -6   2   4       33.18       29.41      1.99 o 
  -5   2   4        6.90        4.28      0.87 o 
  -4   2   4       94.53       85.59      1.83 o 
  -3   2   4      134.44      110.86      1.60 o 
  -2   2   4      220.14      260.86      2.56 o 
  -1   2   4      424.27      431.29      3.36 o 
   0   2   4        0.19        0.64      0.38 o 
   1   2   4     2984.77     2869.64     15.35 o 
   2   2   4       54.45       52.93      0.95 o 
   3   2   4        0.60        0.03      0.47 o 
   4   2   4        2.42        1.19      0.44 o 
   5   2   4       75.84       64.49      1.29 o 
   6   2   4        0.53       -0.07      0.37 o 
   7   2   4        0.36       -0.27      0.46 o 
   8   2   4       23.59       21.82      1.60 o 
   9   2   4        4.68        3.44      1.67 o 
  10   2   4       21.68       19.25      2.37 o 
  11   2   4        2.49        2.52      1.78 o 
 -10   3   4        2.82        2.76      2.18 o 
  -9   3   4       34.97       35.87      2.84 o 
  -8   3   4       46.29       50.23      3.00 o 
  -7   3   4       69.20       76.97      2.40 o 
  -6   3   4      321.09      338.57      4.50 o 
  -5   3   4      114.87      101.63      2.17 o 
  -4   3   4      119.71      128.65      2.39 o 
  -3   3   4      209.23      246.63      2.62 o 
  -2   3   4      389.85      376.41      3.12 o 
  -1   3   4        5.76        5.34      0.53 o 
   0   3   4        0.00        0.30      0.41 o 
   1   3   4      255.51      247.45      2.07 o 
   2   3   4     3388.16     3492.89     18.49 o 
   3   3   4      102.60       84.41      1.30 o 
   4   3   4       17.02       17.25      1.01 o 
   5   3   4      492.30      535.34      4.78 o 
   6   3   4       91.96       96.41      2.20 o 
   7   3   4       85.83       75.94      3.30 o 
   8   3   4      116.17      113.55      4.00 o 
   9   3   4        0.33       -0.27      1.64 o 
  10   3   4       54.05       48.09      3.19 o 
  11   3   4        4.04        0.56      1.71 o 
 -10   4   4       14.04       14.62      2.78 o 
  -9   4   4       19.43       17.52      2.52 o 
  -8   4   4       40.24       41.16      3.05 o 
  -7   4   4      147.29      155.24      3.18 o 
  -6   4   4       20.38       15.91      1.41 o 
  -5   4   4        4.46        3.84      0.72 o 
  -4   4   4      232.67      217.02      3.18 o 
  -3   4   4       13.68       11.30      0.78 o 
  -2   4   4      121.63      114.23      1.64 o 
  -1   4   4        7.46        7.87      0.70 o 
   0   4   4      504.79      467.47      3.40 o 
   1   4   4      208.28      208.21      1.91 o 
   2   4   4       12.30       10.48      0.56 o 
   3   4   4       28.85       37.43      1.17 o 
   4   4   4     3672.41     3772.99     21.18 o 
   5   4   4      179.01      194.81      1.81 o 
   6   4   4        1.95        2.21      0.73 o 
   7   4   4      202.16      186.99      4.92 o 
   8   4   4      246.99      238.22      5.68 o 
   9   4   4       76.18       80.94      4.93 o 
  10   4   4        0.72       -0.95      1.81 o 
 -10   5   4        1.68        4.70      2.59 o 
  -9   5   4       26.72       24.61      2.85 o 
  -8   5   4        0.02       -2.54      1.70 o 
  -7   5   4        0.08        2.04      1.57 o 
  -6   5   4       77.34       68.18      2.73 o 
  -5   5   4       39.91       36.73      2.06 o 
  -4   5   4       68.98       71.90      2.35 o 
  -3   5   4       30.85       28.28      1.25 o 
  -2   5   4        1.19        1.46      0.59 o 
  -1   5   4      188.02      166.53      1.98 o 
   0   5   4      123.59      128.09      1.68 o 
   1   5   4     2765.29     2986.73     14.36 o 
   2   5   4       11.47       16.52      0.83 o 
   3   5   4     1273.14     1312.30      8.64 o 
   4   5   4      522.68      506.15      4.12 o 
   5   5   4      116.94      124.69      1.98 o 
   6   5   4       14.69       15.25      0.62 o 
   7   5   4      143.68      148.46      4.64 o 
   8   5   4      105.12      111.20      4.04 o 
   9   5   4       37.21       31.51      2.77 o 
  10   5   4       17.25       14.71      2.11 o 
  -9   6   4       34.55       31.84      3.40 o 
  -8   6   4        4.99       -0.04      2.00 o 
  -7   6   4       20.85       21.58      2.38 o 
  -6   6   4      129.75      136.52      3.76 o 
  -5   6   4       27.74       32.83      2.10 o 
  -4   6   4       20.23       21.76      1.58 o 
  -3   6   4      327.47      305.99      4.28 o 
  -2   6   4        5.27        5.38      0.88 o 
  -1   6   4      393.90      499.39      4.66 o 
   0   6   4      127.40      145.07      2.20 o 
   1   6   4      207.23      200.82      2.14 o 
   2   6   4        0.18       -0.64      0.43 o 
   3   6   4      151.45      143.87      2.10 o 
   4   6   4       90.92       97.94      1.98 o 
   5   6   4      173.37      176.32      2.69 o 
   6   6   4       47.34       45.06      2.03 o 
   7   6   4      178.35      173.21      4.97 o 
   8   6   4       37.93       36.91      2.23 o 
   9   6   4        0.00       -0.64      1.53 o 
  10   6   4       35.86       38.14      2.98 o 
  -9   7   4       29.89       29.06      3.56 o 
  -8   7   4       26.56       21.93      3.82 o 
  -7   7   4        1.36       -0.65      1.78 o 
  -6   7   4      257.83      259.76      6.06 o 
  -5   7   4       15.70       12.66      2.09 o 
  -4   7   4        9.53        6.10      1.41 o 
  -3   7   4       67.14       64.03      2.25 o 
  -2   7   4       68.35       63.55      2.26 o 
  -1   7   4      652.63      611.52      6.58 o 
   0   7   4       16.79        8.86      0.87 o 
   1   7   4      379.83      361.11      3.87 o 
   2   7   4       52.26       59.52      1.74 o 
   3   7   4        4.12        0.59      0.48 o 
   4   7   4       64.73       75.40      1.85 o 
   5   7   4       19.96       20.97      1.21 o 
   6   7   4       28.51       23.04      1.48 o 
   7   7   4      103.88      100.17      2.31 o 
   8   7   4       31.86       35.65      2.25 o 
   9   7   4       18.73       13.85      2.18 o 
  10   7   4        0.29        2.43      1.74 o 
  -8   8   4       27.06       27.42      2.89 o 
  -7   8   4        5.09        5.53      1.99 o 
  -6   8   4       77.40       77.62      4.74 o 
  -5   8   4       18.10       11.67      2.16 o 
  -4   8   4        1.75        0.73      1.32 o 
  -3   8   4       12.67       12.45      1.37 o 
  -2   8   4       56.92       40.66      2.20 o 
  -1   8   4        4.09        3.93      1.11 o 
   0   8   4       22.03       27.80      1.27 o 
   1   8   4        8.30        8.16      1.00 o 
   2   8   4        0.10       -1.48      0.99 o 
   3   8   4        1.12        0.55      0.90 o 
   4   8   4       42.99       53.10      2.05 o 
   5   8   4       37.98       43.94      1.49 o 
   6   8   4       38.21       39.49      3.18 o 
   7   8   4       25.67       24.19      2.06 o 
   8   8   4       26.24       30.71      1.70 o 
   9   8   4        0.07        2.07      2.73 o 
  -8   9   4        6.33        3.86      2.21 o 
  -7   9   4        8.64        6.57      2.10 o 
  -6   9   4       44.86       43.64      2.83 o 
  -5   9   4        2.12        0.74      1.56 o 
  -4   9   4       53.08       46.76      1.59 o 
  -3   9   4       15.86       15.07      1.94 o 
  -2   9   4       11.35        8.63      1.51 o 
  -1   9   4        8.60        5.17      1.29 o 
   0   9   4       10.64        6.98      0.82 o 
   1   9   4        7.42        1.97      0.92 o 
   2   9   4        0.00        0.29      0.98 o 
   3   9   4       91.14       90.28      2.40 o 
   4   9   4       31.02       27.45      1.78 o 
   5   9   4       38.57       42.61      2.32 o 
   6   9   4       11.56       19.51      2.61 o 
   7   9   4       14.71       21.27      2.26 o 
   8   9   4        0.94       -2.01      1.35 o 
   9   9   4        0.26        0.94      2.58 o 
  -7  10   4        0.22       -2.24      1.53 o 
  -6  10   4        4.88        3.71      1.72 o 
  -5  10   4        4.47        6.25      2.21 o 
  -4  10   4       42.85       47.53      3.12 o 
  -3  10   4        4.75       -0.32      1.48 o 
  -2  10   4       64.51       63.18      2.75 o 
  -1  10   4       53.58       54.13      2.59 o 
   0  10   4      223.52      232.33      3.47 o 
   1  10   4      136.99      133.80      3.02 o 
   2  10   4        0.94        0.41      1.09 o 
   3  10   4      171.04      180.11      5.74 o 
   4  10   4       52.77       47.05      2.99 o 
   5  10   4       60.74       56.21      3.08 o 
   6  10   4       13.22       12.31      2.19 o 
   7  10   4      147.24      165.11      4.44 o 
   8  10   4        0.32        2.45      1.71 o 
  -6  11   4       25.92       29.34      3.29 o 
  -5  11   4        1.62        0.39      1.55 o 
  -4  11   4       45.69       45.20      2.61 o 
  -3  11   4       43.19       35.94      2.57 o 
  -2  11   4       28.02       24.01      2.06 o 
  -1  11   4       39.79       37.89      2.38 o 
   0  11   4        0.14        2.39      1.57 o 
   1  11   4        4.52        3.44      1.50 o 
   2  11   4       43.31       42.79      2.70 o 
   3  11   4        5.33        5.02      1.47 o 
   4  11   4        0.03        0.40      1.38 o 
   5  11   4       66.83       59.60      2.87 o 
   6  11   4        2.40        1.99      2.08 o 
   7  11   4        7.87        8.87      2.20 o 
  -5  12   4        2.14       -0.40      1.80 o 
  -4  12   4       25.40       27.36      2.29 o 
  -3  12   4        0.00       -1.00      1.54 o 
  -2  12   4       15.27       14.30      1.79 o 
  -1  12   4        1.19       -2.05      1.68 o 
   0  12   4      136.43      153.38      5.72 o 
   1  12   4       27.22       31.32      3.19 o 
   2  12   4       32.49       36.37      2.88 o 
   3  12   4        2.82        3.77      1.51 o 
   4  12   4        0.61        1.80      1.83 o 
   5  12   4        4.09        3.52      2.01 o 
   6  12   4        6.65       10.01      2.49 o 
  -4  13   4        0.73       -2.99      1.99 o 
  -3  13   4        0.03       -1.84      1.95 o 
  -2  13   4       12.42       10.09      2.61 o 
  -1  13   4        0.54       -2.85      1.93 o 
   0  13   4       35.01       42.38      3.09 o 
   1  13   4        8.73       14.19      2.24 o 
   2  13   4      133.09      155.91      4.29 o 
   3  13   4        0.01        4.71      2.19 o 
   4  13   4       11.26        9.73      2.38 o 
  -1  14   4       10.76       11.87      2.90 o 
   0  14   4        2.03        2.10      1.97 o 
   1  14   4       21.50       23.19      2.51 o 
   2  14   4        0.83        2.69      2.06 o 
  -1 -10   5        0.00       -0.87      2.21 o 
   0 -10   5        1.50       -2.62      2.05 o 
   1 -10   5        0.71       -2.44      2.96 o 
   2 -10   5        0.26       -2.71      3.67 o 
  -3  -9   5        0.72       -2.95      1.97 o 
  -2  -9   5        3.18        4.01      2.40 o 
  -1  -9   5       14.92       17.80      2.64 o 
   0  -9   5       32.22       29.76      2.91 o 
   1  -9   5        1.31       -1.37      1.86 o 
   2  -9   5        0.76       -2.63      3.30 o 
   3  -9   5       10.14       10.01      2.78 o 
   4  -9   5        1.35        0.37      2.09 o 
   5  -9   5        1.92        4.72      2.35 o 
  -5  -8   5        0.35        1.14      2.16 o 
  -4  -8   5        8.20        8.91      2.17 o 
  -3  -8   5        2.01        2.95      1.99 o 
  -2  -8   5        0.01       -0.47      1.96 o 
  -1  -8   5       72.08       70.62      3.72 o 
   0  -8   5        7.04        8.96      2.11 o 
   1  -8   5        0.49       -1.06      1.66 o 
   2  -8   5       36.38       28.00      2.52 o 
   3  -8   5        6.06        4.37      2.20 o 
   4  -8   5        3.35        4.04      2.98 o 
   5  -8   5       48.50       56.55      6.07 o 
   6  -8   5       11.16        4.91      2.23 o 
  -6  -7   5       20.78       20.90      5.47 o 
  -5  -7   5       26.92       31.25      2.73 o 
  -4  -7   5        9.70       14.55      2.12 o 
  -3  -7   5       48.38       54.72      2.98 o 
  -2  -7   5       17.37       17.26      2.33 o 
  -1  -7   5       51.30       43.08      4.17 o 
   0  -7   5        5.37        3.08      1.90 o 
   1  -7   5      181.33      172.80      4.67 o 
   2  -7   5       10.41        8.70      1.83 o 
   3  -7   5       39.88       33.03      2.37 o 
   4  -7   5       82.79       75.23      3.53 o 
   5  -7   5       28.66       34.75      2.97 o 
   6  -7   5        0.26        0.25      1.97 o 
   7  -7   5        0.21       -2.69      2.25 o 
  -7  -6   5        0.35       -1.09      2.35 o 
  -6  -6   5       13.39       14.38      3.18 o 
  -5  -6   5      240.40      277.90      5.97 o 
  -4  -6   5      162.27      193.56      4.54 o 
  -3  -6   5        9.57       13.57      1.95 o 
  -2  -6   5        5.33        6.11      1.35 o 
  -1  -6   5      277.82      269.10      4.94 o 
   0  -6   5      365.91      390.15      5.84 o 
   1  -6   5        6.38        1.92      1.49 o 
   2  -6   5        3.33        1.20      1.62 o 
   3  -6   5      402.72      403.31      6.30 o 
   4  -6   5       10.17       12.81      1.99 o 
   5  -6   5        5.14        0.17      1.84 o 
   6  -6   5       10.44        7.58      1.98 o 
   7  -6   5        3.14        2.30      1.77 o 
   8  -6   5        0.16       -3.29      2.22 o 
  -8  -5   5        6.22        4.14      2.50 o 
  -7  -5   5       31.36       23.50      2.98 o 
  -6  -5   5      132.81      142.74      5.24 o 
  -5  -5   5        3.90        7.31      1.59 o 
  -4  -5   5       68.73       77.53      4.35 o 
  -3  -5   5      233.67      237.55      3.83 o 
  -2  -5   5       20.81       19.17      1.35 o 
  -1  -5   5       44.52       50.92      2.59 o 
   0  -5   5      114.26      112.16      3.27 o 
   1  -5   5       16.33       20.72      1.83 o 
   2  -5   5      161.23      137.42      3.50 o 
   3  -5   5        9.25        7.66      1.21 o 
   4  -5   5       56.89       61.43      3.65 o 
   5  -5   5      197.50      205.19      4.83 o 
   6  -5   5       29.91       27.15      2.39 o 
   7  -5   5       31.81       30.01      2.27 o 
   8  -5   5        6.13        2.44      2.51 o 
   9  -5   5       24.92       22.61      3.62 o 
  -8  -4   5        1.02       -2.43      2.02 o 
  -7  -4   5        1.44       -2.67      1.94 o 
  -6  -4   5       23.03       20.39      2.34 o 
  -5  -4   5      201.11      232.56      4.96 o 
  -4  -4   5      539.81      572.62      5.33 o 
  -3  -4   5      136.03      128.56      2.81 o 
  -2  -4   5      115.01      100.04      2.38 o 
  -1  -4   5      326.16      344.99      4.60 o 
   0  -4   5        1.87        4.18      1.21 o 
   1  -4   5      244.58      274.27      4.92 o 
   2  -4   5        5.02        6.98      1.19 o 
   3  -4   5        9.96       10.27      1.05 o 
   4  -4   5        4.45        2.73      1.53 o 
   5  -4   5        3.81        2.30      1.43 o 
   6  -4   5      235.99      236.18      4.78 o 
   7  -4   5       53.90       49.72      2.92 o 
   8  -4   5        5.78        6.42      2.56 o 
   9  -4   5       13.26       10.61      2.54 o 
  -9  -3   5        1.65        0.31      2.02 o 
  -8  -3   5        8.12        6.40      2.16 o 
  -7  -3   5        6.82        2.97      1.97 o 
  -6  -3   5        5.49        1.25      1.59 o 
  -5  -3   5        0.02       -1.81      1.20 o 
  -4  -3   5        2.38        2.21      0.85 o 
  -3  -3   5       57.00       53.73      1.53 o 
  -2  -3   5      192.13      178.84      2.57 o 
  -1  -3   5      281.11      266.67      3.31 o 
   0  -3   5        9.36       12.44      1.08 o 
   1  -3   5      834.93      786.57      7.47 o 
   2  -3   5       52.66       53.64      1.81 o 
   3  -3   5       32.33       32.52      1.96 o 
   4  -3   5        7.11        4.43      1.13 o 
   5  -3   5      121.55      116.71      3.20 o 
   6  -3   5       10.53       12.23      1.63 o 
   7  -3   5       20.58       32.11      4.00 o 
   8  -3   5       86.96       73.28      4.90 o 
   9  -3   5        0.87        1.86      1.98 o 
  10  -3   5       22.13       24.38      3.10 o 
  -9  -2   5       24.66       26.35      2.97 o 
  -8  -2   5       16.38       12.01      2.29 o 
  -7  -2   5        2.97       -0.79      1.51 o 
  -6  -2   5        2.88        1.90      0.59 o 
  -5  -2   5        5.15        5.63      1.19 o 
  -4  -2   5       47.34       44.74      1.38 o 
  -3  -2   5      383.20      398.87      3.92 o 
  -2  -2   5      158.15      170.45      2.32 o 
  -1  -2   5      161.88      165.33      2.42 o 
   0  -2   5      892.19      992.27      6.24 o 
   1  -2   5     2369.24     2418.09     15.70 o 
   2  -2   5      324.74      297.09      3.64 o 
   3  -2   5      103.32      141.42      2.47 o 
   4  -2   5       56.77       60.89      2.05 o 
   5  -2   5      637.14      683.84      7.62 o 
   6  -2   5      117.16      125.53      3.64 o 
   7  -2   5        2.55        1.08      1.18 o 
   8  -2   5        7.37        4.78      1.86 o 
   9  -2   5        2.12       -1.61      1.55 o 
  10  -2   5       25.45       29.65      3.33 o 
  -9  -1   5       12.77       14.80      2.46 o 
  -8  -1   5       70.98       71.52      3.62 o 
  -7  -1   5        4.71        4.07      1.68 o 
  -6  -1   5        0.14       -1.00      0.67 o 
  -5  -1   5       11.39        6.14      1.28 o 
  -4  -1   5       92.12       91.26      2.65 o 
  -3  -1   5      129.43      116.24      2.58 o 
  -2  -1   5       64.04       60.31      2.09 o 
  -1  -1   5      392.02      394.69      3.45 o 
   0  -1   5        5.24        4.00      0.68 o 
   1  -1   5      288.22      308.07      3.06 o 
   2  -1   5     1480.72     1521.29      9.76 o 
   3  -1   5      718.86      764.86      6.56 o 
   4  -1   5        2.98        5.31      0.96 o 
   5  -1   5      127.54      129.45      3.25 o 
   6  -1   5        3.47        4.01      0.75 o 
   7  -1   5      139.79      140.15      2.62 o 
   8  -1   5        1.46       -1.59      1.06 o 
   9  -1   5       13.48       12.45      2.07 o 
  10  -1   5        0.96        1.23      1.76 o 
  -9   0   5       73.41       72.46      4.18 o 
  -8   0   5       66.44       60.04      3.72 o 
  -7   0   5      105.98      101.51      3.41 o 
  -6   0   5       13.67        9.56      1.09 o 
  -5   0   5        3.06        1.78      0.99 o 
  -4   0   5        6.99        9.65      1.13 o 
  -3   0   5      971.25      922.15      7.25 o 
  -2   0   5     1340.47     1471.26      9.77 o 
  -1   0   5      427.41      447.48      3.35 o 
   0   0   5       16.45        7.72      0.64 o 
   1   0   5      923.79      934.34      5.61 o 
   2   0   5       28.42       24.33      0.93 o 
   3   0   5      196.12      230.50      2.58 o 
   4   0   5       14.08       14.54      0.81 o 
   5   0   5       63.69       56.67      1.44 o 
   6   0   5       83.27      100.30      2.08 o 
   7   0   5       51.35       58.20      2.14 o 
   8   0   5      138.43      125.05      3.46 o 
   9   0   5        1.18       -0.82      1.31 o 
  10   0   5       10.53        9.67      1.80 o 
 -10   1   5        0.37       -2.79      2.16 o 
  -9   1   5       40.85       31.58      3.12 o 
  -8   1   5        0.07       -0.06      2.75 o 
  -7   1   5      186.71      178.51      3.91 o 
  -6   1   5        0.63        1.49      0.91 o 
  -5   1   5        6.25        2.94      0.84 o 
  -4   1   5      209.66      209.78      3.34 o 
  -3   1   5        4.70        3.43      0.92 o 
  -2   1   5       10.32       10.86      0.77 o 
  -1   1   5     1533.83     1597.76      8.96 o 
   0   1   5       52.59       41.56      0.98 o 
   1   1   5       20.39       15.35      0.65 o 
   2   1   5        8.18        9.60      0.58 o 
   3   1   5      308.87      313.86      3.01 o 
   4   1   5      100.52       80.48      1.41 o 
   5   1   5       95.53       92.44      1.53 o 
   6   1   5        1.52        0.62      0.72 o 
   7   1   5      176.59      169.19      2.72 o 
   8   1   5      289.40      282.54      3.94 o 
   9   1   5        0.34       -1.36      1.01 o 
  10   1   5       31.24       29.53      2.90 o 
 -10   2   5       11.61       13.13      2.49 o 
  -9   2   5        5.26        4.40      2.10 o 
  -8   2   5       55.71       56.27      3.31 o 
  -7   2   5       80.43       77.51      2.66 o 
  -6   2   5       10.18        3.42      1.09 o 
  -5   2   5        0.07       -0.46      0.77 o 
  -4   2   5       71.10       84.30      2.01 o 
  -3   2   5        6.19        9.56      0.82 o 
  -2   2   5      726.93      771.43      5.16 o 
  -1   2   5      304.24      348.45      3.29 o 
   0   2   5       25.18       21.84      0.79 o 
   1   2   5      138.15      152.03      1.69 o 
   2   2   5       93.10       96.98      1.33 o 
   3   2   5     1073.07     1061.29      7.95 o 
   4   2   5        3.40        4.59      0.62 o 
   5   2   5       92.48       74.77      1.22 o 
   6   2   5        2.40        1.79      0.52 o 
   7   2   5       71.33       68.23      1.51 o 
   8   2   5       15.59       16.32      0.97 o 
   9   2   5      208.01      210.27      4.95 o 
  10   2   5       52.00       50.11      3.05 o 
  11   2   5        0.05        1.30      2.54 o 
 -10   3   5       13.19        9.55      2.58 o 
  -9   3   5        1.85        3.03      2.26 o 
  -8   3   5      209.06      212.15      5.54 o 
  -7   3   5        2.21       -0.56      1.29 o 
  -6   3   5       65.78       60.69      2.13 o 
  -5   3   5      178.76      164.54      2.77 o 
  -4   3   5      405.96      448.25      4.58 o 
  -3   3   5       16.10       17.98      1.02 o 
  -2   3   5      652.54      703.48      5.18 o 
  -1   3   5      608.42      607.75      4.40 o 
   0   3   5      108.91       91.99      1.52 o 
   1   3   5     1496.84     1449.16      8.60 o 
   2   3   5      126.51      106.87      1.67 o 
   3   3   5      819.38      868.67      6.17 o 
   4   3   5      835.24      805.65      5.97 o 
   5   3   5      471.06      496.87      3.84 o 
   6   3   5        0.26        0.61      0.49 o 
   7   3   5       48.00       36.92      1.82 o 
   8   3   5       46.91       45.81      2.82 o 
   9   3   5      127.14      129.67      4.32 o 
  10   3   5        7.32        5.10      1.87 o 
  -9   4   5       10.89        5.63      2.29 o 
  -8   4   5        3.45        3.16      2.04 o 
  -7   4   5        2.57        2.81      1.63 o 
  -6   4   5      497.10      476.30      5.28 o 
  -5   4   5       23.50       18.87      1.27 o 
  -4   4   5       34.40       30.09      1.48 o 
  -3   4   5      144.31      155.20      2.60 o 
  -2   4   5      507.96      541.05      4.82 o 
  -1   4   5      919.19      973.77      6.30 o 
   0   4   5      449.38      487.31      3.89 o 
   1   4   5     1171.79     1142.41      6.84 o 
   2   4   5       22.76       18.98      0.98 o 
   3   4   5     1044.26     1066.70      7.12 o 
   4   4   5      290.05      297.36      2.74 o 
   5   4   5      534.57      524.70      4.12 o 
   6   4   5       45.12       50.85      1.88 o 
   7   4   5      266.47      255.00      2.99 o 
   8   4   5       34.09       34.75      2.77 o 
   9   4   5       76.68       73.74      6.51 o 
  10   4   5       14.97       10.78      2.22 o 
  -9   5   5        3.54       -0.29      2.75 o 
  -8   5   5       11.76        8.30      2.39 o 
  -7   5   5      309.50      318.69      6.58 o 
  -6   5   5      183.78      192.38      4.27 o 
  -5   5   5      139.52      141.61      3.55 o 
  -4   5   5       17.26       12.01      1.04 o 
  -3   5   5      257.86      290.02      3.71 o 
  -2   5   5      110.01      156.69      2.47 o 
  -1   5   5      226.43      234.81      2.64 o 
   0   5   5      182.71      194.60      2.21 o 
   1   5   5        0.36        0.83      0.48 o 
   2   5   5       18.96       22.39      1.07 o 
   3   5   5     3992.19     4182.74     43.90 o 
   4   5   5      112.59      107.72      1.97 o 
   5   5   5       53.93       61.03      1.82 o 
   6   5   5       11.75       10.89      0.72 o 
   7   5   5      764.37      772.89      9.66 o 
   8   5   5      118.87      132.60      4.15 o 
   9   5   5       11.58       10.25      2.00 o 
  10   5   5        0.11       -0.41      1.79 o 
  -9   6   5        9.52        5.81      2.40 o 
  -8   6   5        0.08       -2.92      2.33 o 
  -7   6   5        3.73        0.50      1.76 o 
  -6   6   5      165.28      155.91      4.53 o 
  -5   6   5      288.49      297.68      5.98 o 
  -4   6   5       82.96       89.55      3.39 o 
  -3   6   5       64.29       72.66      2.29 o 
  -2   6   5       17.63       12.09      1.16 o 
  -1   6   5      238.03      223.44      3.21 o 
   0   6   5       55.47       56.46      1.47 o 
   1   6   5      132.06      127.68      1.77 o 
   2   6   5      322.02      365.61      3.54 o 
   3   6   5        1.51       -0.88      0.59 o 
   4   6   5       30.12       44.53      1.60 o 
   5   6   5      430.40      415.71      4.23 o 
   6   6   5       31.62       24.31      1.26 o 
   7   6   5        3.66        3.25      0.94 o 
   8   6   5       47.53       44.59      3.02 o 
   9   6   5        0.84       -1.99      1.54 o 
  10   6   5       14.78        9.37      2.24 o 
  -9   7   5       32.61       39.57      4.00 o 
  -8   7   5        1.38       -1.52      2.69 o 
  -7   7   5       14.89        9.68      2.39 o 
  -6   7   5      131.07      131.19      4.57 o 
  -5   7   5       31.19       29.57      2.53 o 
  -4   7   5        3.55        4.63      1.33 o 
  -3   7   5       73.47       91.41      2.67 o 
  -2   7   5      104.71       99.35      2.78 o 
  -1   7   5      185.04      199.83      3.43 o 
   0   7   5       56.57       53.38      1.66 o 
   1   7   5      229.56      188.59      2.25 o 
   2   7   5       53.35       76.70      1.63 o 
   3   7   5      194.63      174.68      2.47 o 
   4   7   5        5.20        3.80      0.73 o 
   5   7   5      115.58      114.90      2.67 o 
   6   7   5      106.64      103.23      1.91 o 
   7   7   5       93.87       85.07      2.67 o 
   8   7   5        5.55        3.12      1.80 o 
   9   7   5        0.08        0.06      1.54 o 
  10   7   5        0.09        1.30      1.57 o 
  -8   8   5        0.80       -1.20      3.42 o 
  -7   8   5        0.45       -1.69      2.03 o 
  -6   8   5       30.28       29.75      2.79 o 
  -5   8   5       48.64       53.14      3.27 o 
  -4   8   5        0.17       -1.85      1.38 o 
  -3   8   5        7.73       13.79      1.32 o 
  -2   8   5        1.17       -0.03      0.95 o 
  -1   8   5       22.04       21.92      1.64 o 
   0   8   5        4.22        4.41      0.95 o 
   1   8   5       10.79       15.68      1.01 o 
   2   8   5      115.87      133.47      2.63 o 
   3   8   5      133.03      125.06      2.40 o 
   4   8   5        4.09        4.67      0.81 o 
   5   8   5        4.94        3.92      0.96 o 
   6   8   5       20.38       24.84      1.47 o 
   7   8   5      154.78      170.27      4.05 o 
   8   8   5        4.27        5.82      1.23 o 
   9   8   5       35.53       33.69      3.67 o 
  -8   9   5        0.12       -4.06      2.71 o 
  -7   9   5        0.11       -2.44      1.91 o 
  -6   9   5        2.24       -0.24      1.89 o 
  -5   9   5      162.32      147.84      4.54 o 
  -4   9   5        3.64        5.62      1.72 o 
  -3   9   5       78.92       82.62      3.17 o 
  -2   9   5        0.16       -0.41      1.12 o 
  -1   9   5        9.65       11.27      1.55 o 
   0   9   5      386.18      390.60      4.70 o 
   1   9   5       67.77       63.42      2.74 o 
   2   9   5      311.45      312.29      4.51 o 
   3   9   5        1.12        0.24      1.08 o 
   4   9   5        6.21        5.99      1.22 o 
   5   9   5      201.24      232.67      3.43 o 
   6   9   5        8.01       10.76      1.51 o 
   7   9   5        1.63       -0.59      2.23 o 
   8   9   5       35.19       43.34      2.47 o 
   9   9   5       29.21       38.39      4.07 o 
  -7  10   5        0.34       -0.15      1.73 o 
  -6  10   5       25.46       18.06      2.91 o 
  -5  10   5       15.22        9.59      2.13 o 
  -4  10   5        8.52        6.83      2.12 o 
  -3  10   5      151.13      149.88      4.07 o 
  -2  10   5       72.32       81.92      3.24 o 
  -1  10   5        0.63       -1.09      1.29 o 
   0  10   5      184.48      176.95      3.18 o 
   1  10   5      172.27      192.99      3.56 o 
   2  10   5      160.20      160.56      3.49 o 
   3  10   5       88.07       89.76      2.78 o 
   4  10   5       41.99       43.20      2.73 o 
   5  10   5       76.74       72.27      4.84 o 
   6  10   5       36.79       33.28      5.22 o 
   7  10   5       31.02       32.27      2.64 o 
   8  10   5       13.32       11.47      1.94 o 
  -6  11   5        9.78        4.94      1.98 o 
  -5  11   5        0.48       -0.95      1.71 o 
  -4  11   5      143.28      137.81      4.20 o 
  -3  11   5        0.72       -0.62      1.24 o 
  -2  11   5      128.25      127.18      6.86 o 
  -1  11   5      120.25      122.40      4.56 o 
   0  11   5      295.91      306.73      5.83 o 
   1  11   5       95.81      100.21      3.07 o 
   2  11   5        1.46       -2.22      1.48 o 
   3  11   5        6.79        8.66      1.72 o 
   4  11   5        3.23        0.63      1.63 o 
   5  11   5        5.36        4.05      1.82 o 
   6  11   5       31.95       36.93      2.78 o 
   7  11   5       53.02       52.22      4.33 o 
  -5  12   5        2.02       -0.81      1.47 o 
  -4  12   5        5.61        1.87      1.85 o 
  -3  12   5        1.46       -1.08      1.54 o 
  -2  12   5       14.60       13.44      1.99 o 
  -1  12   5       22.94       16.68      2.51 o 
   0  12   5      103.90      118.99      5.96 o 
   1  12   5      209.79      221.26      4.98 o 
   2  12   5       12.55       11.48      1.99 o 
   3  12   5       16.88       19.96      2.26 o 
   4  12   5       25.76       22.06      2.37 o 
   5  12   5       10.32        6.54      2.26 o 
   6  12   5        2.70        3.28      2.05 o 
  -4  13   5        5.11        4.20      2.29 o 
  -3  13   5        3.11        0.23      2.08 o 
  -2  13   5        4.24       -1.07      1.85 o 
  -1  13   5        0.05       -3.06      2.04 o 
   0  13   5        6.91       10.62      2.21 o 
   1  13   5        0.28       -0.69      1.66 o 
   2  13   5       20.28       27.23      2.92 o 
   3  13   5        6.52        4.78      1.71 o 
   4  13   5       28.47       29.16      2.53 o 
   5  13   5        0.02        1.57      2.11 o 
  -2  14   5        6.05        6.43      2.54 o 
  -1  14   5        7.22        7.63      2.69 o 
   0  14   5       22.94       24.17      2.91 o 
   1  14   5       20.71       18.79      2.46 o 
   2  14   5        7.39       13.86      2.29 o 
  -2  -9   6        0.41        0.15      2.61 o 
  -1  -9   6        7.38        7.08      2.35 o 
   0  -9   6        0.00       -3.19      2.13 o 
   1  -9   6        2.04       -1.00      2.48 o 
   2  -9   6        0.00       -1.81      2.87 o 
   3  -9   6       14.85       12.70      3.15 o 
  -4  -8   6        0.28        2.19      2.41 o 
  -3  -8   6       26.43       25.71      2.73 o 
  -2  -8   6        5.47        6.67      3.57 o 
  -1  -8   6       10.38        9.45      2.32 o 
   0  -8   6        3.64        4.24      2.01 o 
   1  -8   6       10.61        8.64      2.15 o 
   2  -8   6        3.91       -1.47      2.49 o 
   3  -8   6        1.57       -0.17      3.52 o 
   4  -8   6       10.53        5.64      2.58 o 
   5  -8   6       30.22       41.45      4.12 o 
  -5  -7   6        8.06       13.87      3.06 o 
  -4  -7   6        7.03        8.14      2.15 o 
  -3  -7   6       34.34       37.57      2.72 o 
  -2  -7   6       84.80       87.24      3.99 o 
  -1  -7   6       13.37        8.49      2.15 o 
   0  -7   6       28.26       28.84      2.79 o 
   1  -7   6        9.43        8.11      1.91 o 
   2  -7   6        5.89        0.12      1.63 o 
   3  -7   6       14.84       14.01      3.52 o 
   4  -7   6       39.15       28.87      3.07 o 
   5  -7   6        7.44        5.68      2.83 o 
   6  -7   6        7.14        1.00      2.78 o 
  -6  -6   6        7.03        4.40      2.93 o 
  -5  -6   6        7.28        7.39      3.15 o 
  -4  -6   6        2.21        6.25      2.51 o 
  -3  -6   6        7.31        8.64      1.91 o 
  -2  -6   6      119.88      121.51      3.77 o 
  -1  -6   6      133.64      147.35      5.05 o 
   0  -6   6      130.19      117.64      4.21 o 
   1  -6   6       48.70       39.95      2.76 o 
   2  -6   6        2.95        1.04      1.53 o 
   3  -6   6       25.79       23.99      2.41 o 
   4  -6   6        0.00       -2.90      1.93 o 
   5  -6   6        1.89       -0.08      2.23 o 
   6  -6   6        3.04       -3.07      2.05 o 
   7  -6   6        0.22       -1.94      2.63 o 
  -7  -5   6        3.40       -1.51      2.19 o 
  -6  -5   6       17.66       15.96      3.21 o 
  -5  -5   6       17.65       28.35      3.03 o 
  -4  -5   6       29.80       28.56      2.60 o 
  -3  -5   6       11.53       10.72      1.78 o 
  -2  -5   6       26.20       24.22      1.75 o 
  -1  -5   6       30.00       28.01      1.93 o 
   0  -5   6       60.08       60.55      3.02 o 
   1  -5   6       71.94       51.13      2.72 o 
   2  -5   6       77.83       71.28      3.09 o 
   3  -5   6       87.18       89.25      3.08 o 
   4  -5   6        7.51        5.14      1.79 o 
   5  -5   6        0.88       -2.83      1.88 o 
   6  -5   6        4.27        2.03      1.91 o 
   7  -5   6       18.68       17.68      2.78 o 
   8  -5   6        0.39       -1.37      2.48 o 
  -7  -4   6        8.15        3.35      2.70 o 
  -6  -4   6        0.53       -1.12      1.79 o 
  -5  -4   6       60.87       55.47      2.82 o 
  -4  -4   6       34.66       40.35      2.62 o 
  -3  -4   6      101.98       96.30      3.01 o 
  -2  -4   6        4.48        2.02      0.99 o 
  -1  -4   6       45.21       40.84      2.06 o 
   0  -4   6       62.72       63.27      2.69 o 
   1  -4   6       64.12       62.97      2.59 o 
   2  -4   6      124.36      121.78      3.23 o 
   3  -4   6       75.81       76.66      2.39 o 
   4  -4   6       70.62       61.05      3.01 o 
   5  -4   6       19.79       14.27      2.12 o 
   6  -4   6       31.33       26.87      2.69 o 
   7  -4   6      134.48      139.43      4.74 o 
   8  -4   6       20.89       16.44      3.40 o 
   9  -4   6        1.76        3.55      2.44 o 
  -8  -3   6        0.20       -2.49      2.26 o 
  -7  -3   6        0.38       -2.42      1.62 o 
  -6  -3   6       60.37       58.14      3.34 o 
  -5  -3   6      200.56      207.17      4.51 o 
  -4  -3   6      304.73      299.51      4.06 o 
  -3  -3   6        2.36        5.71      0.99 o 
  -2  -3   6       58.65       65.28      2.14 o 
  -1  -3   6      236.44      243.59      3.63 o 
   0  -3   6        5.84        3.29      0.94 o 
   1  -3   6       24.95       23.66      1.96 o 
   2  -3   6      606.55      648.67     12.19 o 
   3  -3   6        8.68        9.89      0.60 o 
   4  -3   6       26.15       19.76      1.86 o 
   5  -3   6       15.83       13.08      1.97 o 
   6  -3   6       78.05       89.81      4.47 o 
   7  -3   6        9.74        8.49      2.01 o 
   8  -3   6        2.14        2.86      2.04 o 
   9  -3   6       62.93       66.54      4.61 o 
  -8  -2   6        3.80        0.12      1.89 o 
  -7  -2   6        0.05       -0.98      1.73 o 
  -6  -2   6      111.54      108.32      3.53 o 
  -5  -2   6       29.46       26.08      1.90 o 
  -4  -2   6      220.77      222.19      3.93 o 
  -3  -2   6        0.92        0.72      0.97 o 
  -2  -2   6      323.30      334.88      3.71 o 
  -1  -2   6      255.66      292.96      3.89 o 
   0  -2   6        1.21        1.05      0.83 o 
   1  -2   6        9.23        7.62      0.98 o 
   2  -2   6      562.46      543.64      6.07 o 
   3  -2   6      257.37      285.83      4.95 o 
   4  -2   6       30.22       33.26      2.38 o 
   5  -2   6      103.20      108.24      3.62 o 
   6  -2   6       93.41       96.32      3.54 o 
   7  -2   6        0.00       -1.82      1.36 o 
   8  -2   6      105.95      105.95      4.17 o 
   9  -2   6        1.87       -0.42      1.87 o 
  10  -2   6        0.55       -0.49      2.12 o 
  -9  -1   6       16.88       12.42      2.67 o 
  -8  -1   6        5.13        4.66      2.08 o 
  -7  -1   6       29.85       38.20      2.96 o 
  -6  -1   6       17.38       13.03      1.75 o 
  -5  -1   6        0.42       -1.31      1.33 o 
  -4  -1   6      653.96      684.73      7.71 o 
  -3  -1   6       27.46       37.62      2.23 o 
  -2  -1   6      214.70      215.97      2.90 o 
  -1  -1   6       23.34       18.10      1.11 o 
   0  -1   6      340.22      370.31      4.25 o 
   1  -1   6      220.77      212.81      3.15 o 
   2  -1   6     1056.44     1074.14      8.04 o 
   3  -1   6      410.37      402.91      3.99 o 
   4  -1   6      169.81      187.51      3.36 o 
   5  -1   6      332.56      318.08      4.83 o 
   6  -1   6      444.18      441.99      5.81 o 
   7  -1   6       41.98       44.23      2.56 o 
   8  -1   6        0.11       -2.26      1.50 o 
   9  -1   6        0.41       -0.95      1.74 o 
  10  -1   6       17.41       13.70      2.31 o 
  -9   0   6        8.93        8.22      2.38 o 
  -8   0   6       64.47       72.71      4.04 o 
  -7   0   6      158.14      168.82      4.85 o 
  -6   0   6        5.54        0.90      1.24 o 
  -5   0   6       15.07       12.00      1.39 o 
  -4   0   6       29.88       28.75      1.67 o 
  -3   0   6       43.21       40.22      1.71 o 
  -2   0   6     1036.09      965.90      7.60 o 
  -1   0   6       69.95       85.13      1.66 o 
   0   0   6      339.17      305.21      3.08 o 
   1   0   6      791.58      837.81      6.41 o 
   2   0   6      983.29     1021.01      7.58 o 
   3   0   6       60.53       70.84      1.58 o 
   4   0   6       64.35       50.32      3.21 o 
   5   0   6       29.35       24.50      1.32 o 
   6   0   6      366.59      347.75      4.01 o 
   7   0   6        3.49        6.25      1.04 o 
   8   0   6       53.95       51.37      3.00 o 
   9   0   6       16.98       17.43      2.42 o 
  10   0   6       17.11       13.64      2.13 o 
  -9   1   6       29.70       29.59      3.40 o 
  -8   1   6       28.14       29.83      3.24 o 
  -7   1   6        1.93        2.72      1.97 o 
  -6   1   6       26.33       23.94      1.88 o 
  -5   1   6        0.03       -1.00      1.03 o 
  -4   1   6      802.33      855.49      8.42 o 
  -3   1   6        5.28        6.51      1.01 o 
  -2   1   6       60.58       69.09      1.41 o 
  -1   1   6       14.59        5.57      0.65 o 
   0   1   6        5.83        2.24      0.57 o 
   1   1   6       20.92       19.94      0.83 o 
   2   1   6      111.52      119.06      2.20 o 
   3   1   6      554.75      530.23      5.07 o 
   4   1   6      270.62      236.45      2.86 o 
   5   1   6       18.96       20.49      0.97 o 
   6   1   6       47.72       47.35      1.55 o 
   7   1   6        8.78        5.49      0.89 o 
   8   1   6       37.42       33.79      2.96 o 
   9   1   6        9.19        6.20      1.41 o 
  10   1   6        0.66        1.00      1.30 o 
  -9   2   6        3.37        0.73      2.25 o 
  -8   2   6        0.89       -0.06      2.32 o 
  -7   2   6       34.24       27.92      2.15 o 
  -6   2   6       72.40       65.79      2.28 o 
  -5   2   6        6.23        8.51      1.61 o 
  -4   2   6      466.22      488.69      5.63 o 
  -3   2   6       42.95       50.55      1.50 o 
  -2   2   6      397.14      365.25      3.89 o 
  -1   2   6      639.72      743.51      5.06 o 
   0   2   6      259.74      273.11      2.82 o 
   1   2   6       45.57       67.15      1.37 o 
   2   2   6      239.44      234.52      2.21 o 
   3   2   6       34.30       47.82      1.39 o 
   4   2   6      103.56       88.01      1.93 o 
   5   2   6       40.68       38.25      1.13 o 
   6   2   6       64.53       77.39      1.54 o 
   7   2   6        8.77        6.93      1.00 o 
   8   2   6        2.20        1.71      0.91 o 
   9   2   6        0.93        1.24      1.06 o 
  10   2   6        0.33        1.08      2.16 o 
  -9   3   6        1.53        3.76      2.20 o 
  -8   3   6        0.01       -0.63      2.07 o 
  -7   3   6       16.32       13.46      1.82 o 
  -6   3   6        0.67       -1.53      1.02 o 
  -5   3   6      158.69      163.69      3.07 o 
  -4   3   6       62.54       63.48      1.92 o 
  -3   3   6      111.63      122.95      2.28 o 
  -2   3   6      555.10      620.86      5.56 o 
  -1   3   6      416.12      399.95      3.83 o 
   0   3   6       24.31       16.97      0.90 o 
   1   3   6      213.17      213.91      2.27 o 
   2   3   6       67.13       81.25      1.68 o 
   3   3   6       14.01       18.63      0.90 o 
   4   3   6       46.19       33.35      2.08 o 
   5   3   6       24.33       32.12      1.25 o 
   6   3   6       19.60       24.51      1.30 o 
   7   3   6       12.62       14.18      0.89 o 
   8   3   6        0.82        0.82      0.85 o 
   9   3   6      210.11      215.27      5.09 o 
  10   3   6       24.63       25.23      2.51 o 
  -9   4   6        1.96        2.71      2.68 o 
  -8   4   6       13.00       11.49      2.32 o 
  -7   4   6        3.80        1.38      1.53 o 
  -6   4   6      342.90      349.86      4.62 o 
  -5   4   6      193.92      211.18      3.39 o 
  -4   4   6       18.74       16.07      1.16 o 
  -3   4   6      110.18      103.29      2.41 o 
  -2   4   6      120.22      119.44      2.52 o 
  -1   4   6      132.50      140.70      2.21 o 
   0   4   6       84.69      100.44      1.81 o 
   1   4   6     1197.89     1225.66      7.28 o 
   2   4   6      432.52      408.70      4.39 o 
   3   4   6       48.72       45.02      2.30 o 
   4   4   6     1002.59     1109.50      7.42 o 
   5   4   6        0.02        0.21      0.79 o 
   6   4   6      108.62      106.83      2.09 o 
   7   4   6        0.39        0.71      0.83 o 
   8   4   6        0.44        1.83      0.61 o 
   9   4   6       73.47       81.19      5.24 o 
  10   4   6       25.06       21.33      2.57 o 
  -9   5   6       30.88       39.65      3.84 o 
  -8   5   6        5.73        1.04      2.06 o 
  -7   5   6       45.28       41.40      2.75 o 
  -6   5   6       62.11       64.61      2.37 o 
  -5   5   6      435.54      463.65      5.71 o 
  -4   5   6      630.39      654.14      7.49 o 
  -3   5   6        0.09        0.29      0.85 o 
  -2   5   6      254.53      304.86      4.22 o 
  -1   5   6      410.60      450.10      4.88 o 
   0   5   6      554.66      602.37      4.94 o 
   1   5   6      915.86      917.90      6.43 o 
   2   5   6      119.17      142.03      2.53 o 
   3   5   6      120.29      116.38      1.87 o 
   4   5   6      103.50      103.06      1.88 o 
   5   5   6      514.73      517.68      5.27 o 
   6   5   6      508.57      516.59      4.64 o 
   7   5   6        0.41        0.58      0.68 o 
   8   5   6       19.18       17.25      2.20 o 
   9   5   6        7.38        6.40      1.73 o 
  10   5   6        1.37        0.50      1.85 o 
  -9   6   6       14.15       18.91      3.11 o 
  -8   6   6        3.88        0.20      2.37 o 
  -7   6   6       13.60       11.06      2.15 o 
  -6   6   6      144.63      165.99      4.93 o 
  -5   6   6      222.60      226.38      5.29 o 
  -4   6   6        6.05        6.55      1.47 o 
  -3   6   6       65.44       56.92      2.26 o 
  -2   6   6      117.70      101.96      2.89 o 
  -1   6   6       56.52       51.03      1.69 o 
   0   6   6     1058.74     1167.28      8.62 o 
   1   6   6        9.84        4.99      0.73 o 
   2   6   6      688.65      681.67      5.41 o 
   3   6   6      220.31      208.63      3.63 o 
   4   6   6       33.27       34.34      1.75 o 
   5   6   6        0.29       -0.21      0.73 o 
   6   6   6      126.77      132.25      2.91 o 
   7   6   6      249.22      252.20      4.32 o 
   8   6   6       22.40       19.53      2.43 o 
   9   6   6        7.41        6.86      1.94 o 
  10   6   6        0.10       -0.59      1.69 o 
  -8   7   6       10.66        3.67      2.42 o 
  -7   7   6       33.37       41.33      3.18 o 
  -6   7   6      177.60      190.16      5.37 o 
  -5   7   6        8.79        6.78      1.94 o 
  -4   7   6      115.86      115.33      3.95 o 
  -3   7   6        2.04        1.56      1.02 o 
  -2   7   6        2.28        2.01      1.07 o 
  -1   7   6       43.04       28.42      1.42 o 
   0   7   6      208.36      219.19      2.99 o 
   1   7   6      188.41      184.72      2.56 o 
   2   7   6      397.39      425.34      4.17 o 
   3   7   6       20.99       18.88      1.08 o 
   4   7   6       30.49       31.02      1.45 o 
   5   7   6      212.74      220.60      3.01 o 
   6   7   6      102.34       96.86      3.91 o 
   7   7   6        0.34       -0.56      1.03 o 
   8   7   6        0.03        1.51      1.65 o 
   9   7   6       15.24       11.57      2.13 o 
  10   7   6       17.08       16.78      2.62 o 
  -8   8   6       13.07       10.46      2.97 o 
  -7   8   6       23.03       24.66      3.15 o 
  -6   8   6       81.40       77.57      4.46 o 
  -5   8   6       45.69       60.83      3.58 o 
  -4   8   6       25.50       22.27      1.50 o 
  -3   8   6        8.44        4.27      1.16 o 
  -2   8   6       15.00       13.94      1.53 o 
  -1   8   6       35.52       29.65      1.95 o 
   0   8   6       27.00       27.67      1.68 o 
   1   8   6       61.66       74.63      1.78 o 
   2   8   6        0.81        0.22      0.62 o 
   3   8   6      129.40      149.29      2.51 o 
   4   8   6        5.11        4.16      0.98 o 
   5   8   6        8.02        4.06      0.94 o 
   6   8   6       58.17       58.57      2.74 o 
   7   8   6       34.43       31.97      2.49 o 
   8   8   6        1.30        0.68      2.78 o 
   9   8   6        7.47        4.90      2.24 o 
  -8   9   6       22.98       23.19      4.03 o 
  -7   9   6        0.36       -1.89      2.73 o 
  -6   9   6       54.92       64.35      6.90 o 
  -5   9   6       34.32       37.49      2.92 o 
  -4   9   6       64.40       49.95      3.45 o 
  -3   9   6      297.01      347.45      5.72 o 
  -2   9   6       79.98       87.67      3.70 o 
  -1   9   6        2.71        3.77      1.27 o 
   0   9   6        2.08        1.05      1.00 o 
   1   9   6      443.18      438.30      5.28 o 
   2   9   6       18.72       15.85      1.55 o 
   3   9   6      272.37      280.08      4.34 o 
   4   9   6       21.38       20.20      1.18 o 
   5   9   6      168.47      161.88      3.46 o 
   6   9   6       12.10       13.20      2.09 o 
   7   9   6       41.48       49.21      4.30 o 
   8   9   6       26.43       29.66      3.83 o 
   9   9   6        2.91        2.91      2.26 o 
  -7  10   6        1.34       -0.27      2.93 o 
  -6  10   6        0.08       -0.84      2.19 o 
  -5  10   6        1.50        1.67      2.02 o 
  -4  10   6      102.43      107.53      4.45 o 
  -3  10   6        3.47        1.89      1.38 o 
  -2  10   6        0.01       -1.44      1.19 o 
  -1  10   6      101.51       95.17      3.30 o 
   0  10   6      194.89      186.28      4.05 o 
   1  10   6       37.25       38.39      2.22 o 
   2  10   6       44.51       42.55      2.66 o 
   3  10   6       54.08       47.24      2.88 o 
   4  10   6       44.24       55.64      2.55 o 
   5  10   6       15.39       13.93      3.02 o 
   6  10   6        2.73        3.93      1.82 o 
   7  10   6       32.38       26.56      4.02 o 
   8  10   6        0.06        1.05      2.39 o 
  -6  11   6       18.36        8.50      2.67 o 
  -5  11   6        0.00       -2.77      1.85 o 
  -4  11   6       18.72       13.38      2.22 o 
  -3  11   6       24.97       24.44      2.13 o 
  -2  11   6      154.27      156.78      4.30 o 
  -1  11   6       55.05       54.73      2.77 o 
   0  11   6       56.73       58.35      4.53 o 
   1  11   6      152.87      165.06      3.77 o 
   2  11   6       83.26       83.94      3.20 o 
   3  11   6       37.63       38.51      2.43 o 
   4  11   6       71.95       71.09      2.96 o 
   5  11   6       17.40       13.56      2.33 o 
   6  11   6        0.07        2.07      2.25 o 
   7  11   6        0.36        2.33      2.11 o 
  -5  12   6       12.51        9.59      2.34 o 
  -4  12   6       11.20        6.66      2.06 o 
  -3  12   6        3.62        3.85      1.72 o 
  -2  12   6       18.22       13.40      1.88 o 
  -1  12   6        5.19        0.38      3.07 o 
   0  12   6        4.07        2.25      2.83 o 
   1  12   6       15.05       17.59      1.86 o 
   2  12   6        1.86        2.38      1.57 o 
   3  12   6       18.21       19.51      2.10 o 
   4  12   6        9.01        6.15      2.01 o 
   5  12   6       22.68       26.32      2.45 o 
   6  12   6        7.36        3.48      2.40 o 
  -4  13   6        0.53        0.75      3.43 o 
  -3  13   6        4.13       -0.85      2.87 o 
  -2  13   6        0.51       -1.41      2.53 o 
  -1  13   6        2.25        2.06      2.40 o 
   0  13   6       22.49       25.89      3.32 o 
   1  13   6       12.19       11.47      2.34 o 
   2  13   6        4.30        1.73      1.77 o 
   3  13   6        1.95        1.98      1.67 o 
   4  13   6        1.25       -0.41      2.68 o 
   5  13   6       11.58       12.57      2.78 o 
  -2  14   6        1.98       -0.41      2.14 o 
  -1  14   6        1.03        2.49      2.62 o 
   0  14   6        5.40        4.49      2.58 o 
   1  14   6        0.01       -0.98      2.24 o 
   2  14   6       36.07       44.80      3.63 o 
   3  14   6       23.82       21.01      2.78 o 
  -2  -8   7        5.76        4.57      2.25 o 
  -1  -8   7       55.43       53.39      3.29 o 
   0  -8   7        0.90        0.30      2.10 o 
   1  -8   7        7.90        7.98      4.44 o 
   2  -8   7        6.18        2.29      2.88 o 
   3  -8   7        2.04       -0.95      2.98 o 
   4  -8   7        0.14       -2.21      2.92 o 
  -4  -7   7       61.21       63.95      5.29 o 
  -3  -7   7       20.88       29.65      2.83 o 
  -2  -7   7        2.48        7.17      2.30 o 
  -1  -7   7       82.08       82.30      4.80 o 
   0  -7   7       19.09       14.53      2.45 o 
   1  -7   7       58.83       49.68      4.09 o 
   2  -7   7        0.41       -3.35      2.23 o 
   3  -7   7        1.99        0.47      2.44 o 
   4  -7   7        4.32        4.14      2.29 o 
   5  -7   7        0.13       -0.83      2.47 o 
  -5  -6   7       10.16       10.88      3.62 o 
  -4  -6   7       17.32       19.07      2.65 o 
  -3  -6   7       22.88       22.90      2.50 o 
  -2  -6   7       18.49       13.08      2.09 o 
  -1  -6   7        3.30        4.04      2.03 o 
   0  -6   7        3.23        1.05      1.90 o 
   1  -6   7        1.01       -1.15      1.79 o 
   2  -6   7      123.63      126.50      4.49 o 
   3  -6   7       16.61       18.03      2.54 o 
   4  -6   7       51.77       51.57      3.71 o 
   5  -6   7        0.14       -2.95      1.97 o 
   6  -6   7        0.49       -3.28      2.30 o 
   7  -6   7        2.78        2.01      3.29 o 
  -6  -5   7        0.59       -1.48      2.28 o 
  -5  -5   7        6.20        3.10      2.71 o 
  -4  -5   7       12.22       15.07      2.36 o 
  -3  -5   7       11.55       10.99      2.31 o 
  -2  -5   7       41.98       43.26      2.79 o 
  -1  -5   7        3.67        2.42      1.56 o 
   0  -5   7       51.56       42.94      2.87 o 
   1  -5   7       11.96        8.61      1.82 o 
   2  -5   7        2.82        0.31      1.53 o 
   3  -5   7       58.05       57.30      3.74 o 
   4  -5   7       98.30      108.24      4.60 o 
   5  -5   7        0.00       -0.88      2.24 o 
   6  -5   7       33.42       30.91      3.12 o 
   7  -5   7        7.95        3.62      3.39 o 
  -7  -4   7        0.03       -3.77      2.52 o 
  -6  -4   7       17.17       13.87      3.03 o 
  -5  -4   7        0.04       -1.37      1.47 o 
  -4  -4   7        0.02        0.17      2.29 o 
  -3  -4   7      107.36      118.58      4.13 o 
  -2  -4   7        5.08        5.52      1.36 o 
  -1  -4   7        0.32       -1.83      1.22 o 
   0  -4   7       16.46        5.82      1.73 o 
   1  -4   7        8.18        5.58      1.93 o 
   2  -4   7        9.80        3.34      1.35 o 
   3  -4   7       15.25       12.54      1.06 o 
   4  -4   7        7.45        2.49      1.89 o 
   5  -4   7       13.70        9.70      1.94 o 
   6  -4   7       13.26       12.56      2.66 o 
   7  -4   7       90.80       95.76      5.08 o 
   8  -4   7        2.93       -0.75      2.90 o 
  -7  -3   7        1.34       -1.94      2.03 o 
  -6  -3   7        4.89        3.04      2.07 o 
  -5  -3   7       16.21       12.70      2.10 o 
  -4  -3   7      187.84      200.00      4.47 o 
  -3  -3   7        0.01        0.32      1.52 o 
  -2  -3   7       21.95       19.32      1.52 o 
  -1  -3   7      181.45      179.63      3.64 o 
   0  -3   7        3.27       -0.32      1.15 o 
   1  -3   7        4.64        5.56      1.37 o 
   2  -3   7       27.86       18.03      1.97 o 
   3  -3   7        0.09        0.06      0.54 o 
   4  -3   7       19.27       16.03      1.96 o 
   5  -3   7        5.93        4.16      1.92 o 
   6  -3   7       55.85       48.20      4.84 o 
   7  -3   7        5.96        5.92      2.45 o 
   8  -3   7        7.17       11.31      2.41 o 
   9  -3   7       28.98       27.41      2.90 o 
  -8  -2   7        0.54       -3.30      2.20 o 
  -7  -2   7        8.35        7.10      2.24 o 
  -6  -2   7        0.12       -2.60      1.96 o 
  -5  -2   7        0.58       -2.07      1.40 o 
  -4  -2   7        0.86        2.33      1.42 o 
  -3  -2   7        1.56        6.15      1.36 o 
  -2  -2   7      281.16      309.06      4.47 o 
  -1  -2   7       55.51       54.97      2.36 o 
   0  -2   7       37.47       35.51      2.66 o 
   1  -2   7        6.08        4.05      1.25 o 
   2  -2   7        0.73        0.63      0.95 o 
   3  -2   7       52.98       46.53      1.80 o 
   4  -2   7       13.48       12.21      2.39 o 
   5  -2   7        9.85        6.32      2.21 o 
   6  -2   7        0.05       -2.81      2.11 o 
   7  -2   7       16.28       19.85      2.18 o 
   8  -2   7       45.72       43.63      3.43 o 
   9  -2   7       64.65       65.06      4.52 o 
  -8  -1   7       56.46       57.27      3.76 o 
  -7  -1   7       96.80      104.34      4.64 o 
  -6  -1   7        2.61        1.92      1.67 o 
  -5  -1   7        0.77       -0.71      1.30 o 
  -4  -1   7      258.87      265.72      5.41 o 
  -3  -1   7      232.41      248.43      4.92 o 
  -2  -1   7       27.02       17.71      1.24 o 
  -1  -1   7        6.35        5.54      0.96 o 
   0  -1   7       25.61       22.63      1.52 o 
   1  -1   7      114.59      115.73      2.51 o 
   2  -1   7      431.24      450.48      5.12 o 
   3  -1   7      212.40      241.28      3.87 o 
   4  -1   7       29.78       26.11      2.15 o 
   5  -1   7        1.36        0.41      1.34 o 
   6  -1   7        0.94       -1.70      1.23 o 
   7  -1   7       92.04       99.47      3.29 o 
   8  -1   7       55.33       55.46      5.25 o 
   9  -1   7       11.11        9.60      2.14 o 
  10  -1   7        8.33       12.90      2.35 o 
  -8   0   7       33.16       29.18      2.93 o 
  -7   0   7       36.14       37.78      3.26 o 
  -6   0   7       71.72       58.56      3.37 o 
  -5   0   7        9.66        4.75      1.43 o 
  -4   0   7       12.39        9.91      1.34 o 
  -3   0   7       11.45       15.21      1.57 o 
  -2   0   7       17.28       18.89      1.13 o 
  -1   0   7      136.43      160.88      2.63 o 
   0   0   7       82.63       95.16      2.18 o 
   1   0   7      792.44      760.40      7.07 o 
   2   0   7       19.95       15.39      1.18 o 
   3   0   7       57.61       57.38      1.79 o 
   4   0   7        3.81        4.30      1.05 o 
   5   0   7       12.05       15.79      1.13 o 
   6   0   7        3.38        2.10      1.02 o 
   7   0   7       44.83       50.63      2.81 o 
   8   0   7        6.65        5.47      1.69 o 
   9   0   7       28.96       20.99      2.21 o 
  10   0   7       42.19       41.80      3.05 o 
  -9   1   7        0.33       -2.07      2.02 o 
  -8   1   7       14.52       11.20      2.36 o 
  -7   1   7       46.37       46.15      3.26 o 
  -6   1   7        2.75        2.55      1.55 o 
  -5   1   7        0.45       -1.65      1.10 o 
  -4   1   7       57.54       63.98      2.38 o 
  -3   1   7       60.95       65.37      3.12 o 
  -2   1   7        0.52       -0.35      0.43 o 
  -1   1   7       21.71       21.18      1.32 o 
   0   1   7      116.81      123.98      2.84 o 
   1   1   7      293.20      342.28      3.62 o 
   2   1   7       11.40       13.08      0.98 o 
   3   1   7       62.27       68.55      1.99 o 
   4   1   7       61.97       54.43      1.85 o 
   5   1   7       89.01       89.49      1.86 o 
   6   1   7        0.13       -0.38      0.63 o 
   7   1   7        0.44       -0.13      0.86 o 
   8   1   7       38.82       31.20      3.14 o 
   9   1   7       18.87       21.35      2.10 o 
  10   1   7       31.88       32.44      2.61 o 
  -9   2   7        0.00       -0.78      2.49 o 
  -8   2   7       35.29       30.01      3.28 o 
  -7   2   7       10.27        7.11      2.48 o 
  -6   2   7        8.76        7.03      1.58 o 
  -5   2   7       35.25       34.38      2.19 o 
  -4   2   7        1.24        0.27      1.15 o 
  -3   2   7      161.00      138.36      3.06 o 
  -2   2   7      511.44      536.33      5.10 o 
  -1   2   7      116.52      112.69      2.39 o 
   0   2   7     1096.98     1168.14     10.06 o 
   1   2   7      106.57       83.12      2.11 o 
   2   2   7      307.56      319.15      3.29 o 
   3   2   7        3.60        7.03      0.82 o 
   4   2   7        9.72        9.69      0.90 o 
   5   2   7        1.47        0.40      0.64 o 
   6   2   7        2.14       -0.35      0.71 o 
   7   2   7       51.96       52.18      2.04 o 
   8   2   7      112.77      107.58      2.74 o 
   9   2   7      112.09      119.78      3.22 o 
  10   2   7        0.76       -0.12      2.16 o 
  -9   3   7        0.02       -1.62      2.37 o 
  -8   3   7       68.55       64.50      4.27 o 
  -7   3   7       10.31        6.69      2.19 o 
  -6   3   7        0.65       -0.54      1.43 o 
  -5   3   7       61.34       61.31      2.70 o 
  -4   3   7       21.23       22.01      1.38 o 
  -3   3   7        0.22       -0.24      0.65 o 
  -2   3   7      112.16      100.71      2.33 o 
  -1   3   7       67.56       68.77      2.07 o 
   0   3   7        5.29        9.33      0.93 o 
   1   3   7      496.11      430.09      4.40 o 
   2   3   7       77.56       85.99      2.35 o 
   3   3   7      246.03      255.76      3.10 o 
   4   3   7       44.18       41.82      1.48 o 
   5   3   7       26.46       28.61      1.23 o 
   6   3   7      178.79      186.17      2.40 o 
   7   3   7       83.13       82.62      2.23 o 
   8   3   7      163.53      166.34      3.94 o 
   9   3   7      307.64      323.21      7.13 o 
  10   3   7        3.33        1.02      2.29 o 
  -9   4   7        4.98        8.13      2.65 o 
  -8   4   7       97.37      105.97      5.31 o 
  -7   4   7       19.34       15.77      2.24 o 
  -6   4   7       18.82       17.15      1.91 o 
  -5   4   7       80.29       77.89      3.01 o 
  -4   4   7      334.49      339.18      4.89 o 
  -3   4   7       65.17       70.23      2.25 o 
  -2   4   7      546.20      562.45      6.66 o 
  -1   4   7      423.61      437.57      5.28 o 
   0   4   7      677.31      659.82      6.18 o 
   1   4   7      382.95      418.00      4.38 o 
   2   4   7      219.38      181.56      2.91 o 
   3   4   7      816.38      910.81      8.83 o 
   4   4   7       79.61       77.21      2.13 o 
   5   4   7       23.74       24.37      1.49 o 
   6   4   7       84.61       87.52      1.80 o 
   7   4   7      161.47      171.66      3.26 o 
   8   4   7      137.09      146.19      3.72 o 
   9   4   7       65.46       64.73      4.13 o 
  10   4   7        1.70        0.50      1.76 o 
  -9   5   7        0.48       -0.05      2.67 o 
  -8   5   7        0.31       -0.22      2.27 o 
  -7   5   7       52.96       47.22      2.80 o 
  -6   5   7        1.67       -1.88      1.43 o 
  -5   5   7       85.33       85.28      2.82 o 
  -4   5   7      165.81      162.03      3.64 o 
  -3   5   7       34.26       34.28      1.81 o 
  -2   5   7      754.91      781.60      7.86 o 
  -1   5   7      315.33      327.65      4.58 o 
   0   5   7        1.28        0.75      0.85 o 
   1   5   7      190.51      234.00      2.90 o 
   2   5   7     1197.24     1331.19     11.66 o 
   3   5   7       83.10       84.93      2.41 o 
   4   5   7       91.59       96.71      1.96 o 
   5   5   7       24.08       33.93      1.90 o 
   6   5   7        2.53        2.61      0.74 o 
   7   5   7        1.85        1.77      1.46 o 
   8   5   7       62.40       58.78      2.38 o 
   9   5   7       21.66       20.47      2.23 o 
  10   5   7        7.18        5.19      1.82 o 
  -8   6   7       31.43       26.18      3.34 o 
  -7   6   7        5.06        2.25      1.68 o 
  -6   6   7      234.96      265.25      5.51 o 
  -5   6   7      196.89      195.15      4.58 o 
  -4   6   7      278.81      271.78      5.00 o 
  -3   6   7       32.13       30.34      1.75 o 
  -2   6   7       55.25       64.27      2.44 o 
  -1   6   7      148.64      145.25      3.44 o 
   0   6   7       59.59       73.55      2.03 o 
   1   6   7        3.98        2.05      0.81 o 
   2   6   7      321.73      308.18      3.52 o 
   3   6   7       41.08       47.10      2.33 o 
   4   6   7      180.24      189.97      2.82 o 
   5   6   7        3.55        2.38      0.88 o 
   6   6   7      605.38      590.79      8.79 o 
   7   6   7       15.16       13.11      1.26 o 
   8   6   7       16.23       14.04      2.11 o 
   9   6   7       12.65        9.79      2.12 o 
  10   6   7        3.62        2.82      2.13 o 
  -8   7   7        6.27        2.88      3.27 o 
  -7   7   7        0.08       -0.27      1.76 o 
  -6   7   7      130.09      126.43      5.94 o 
  -5   7   7        4.70        8.04      1.90 o 
  -4   7   7      102.16      100.34      3.40 o 
  -3   7   7       57.49       62.77      2.80 o 
  -2   7   7      300.73      331.15      5.44 o 
  -1   7   7      129.83      120.55      2.94 o 
   0   7   7        0.95        2.52      0.86 o 
   1   7   7        0.23        0.33      0.69 o 
   2   7   7       16.82       14.70      1.10 o 
   3   7   7        4.57        6.67      0.93 o 
   4   7   7       19.94       22.65      2.33 o 
   5   7   7      173.98      190.01      3.13 o 
   6   7   7       40.80       42.54      2.10 o 
   7   7   7      134.15      139.24      4.01 o 
   8   7   7       42.92       38.11      2.29 o 
   9   7   7        8.66        5.11      2.32 o 
  -8   8   7        7.94        5.09      2.48 o 
  -7   8   7        1.70       -0.07      2.07 o 
  -6   8   7       15.63       11.56      2.24 o 
  -5   8   7       76.21       80.17      4.15 o 
  -4   8   7        0.14       -1.31      1.10 o 
  -3   8   7       61.69       58.34      2.86 o 
  -2   8   7       10.43        8.33      1.42 o 
  -1   8   7        1.55        0.22      0.83 o 
   0   8   7        0.63        1.47      0.85 o 
   1   8   7       57.41       49.39      1.67 o 
   2   8   7      452.77      480.94      5.17 o 
   3   8   7       37.46       30.02      1.49 o 
   4   8   7       15.60       13.70      1.67 o 
   5   8   7       20.97       21.85      1.45 o 
   6   8   7       17.84       19.57      2.00 o 
   7   8   7       26.11       26.84      2.60 o 
   8   8   7       10.79        4.12      1.54 o 
   9   8   7       17.44       13.69      4.03 o 
  -7   9   7       17.89       21.08      2.89 o 
  -6   9   7       74.54       81.72      5.00 o 
  -5   9   7       16.35       19.76      2.53 o 
  -4   9   7        4.13        2.25      1.17 o 
  -3   9   7       39.56       43.84      2.65 o 
  -2   9   7       63.50       61.08      2.92 o 
  -1   9   7        6.19        5.55      1.20 o 
   0   9   7        3.35        1.68      1.14 o 
   1   9   7      256.96      275.13      3.64 o 
   2   9   7      257.89      279.08      4.13 o 
   3   9   7       15.87       15.22      1.12 o 
   4   9   7       33.55       33.24      1.82 o 
   5   9   7        4.81        2.95      1.18 o 
   6   9   7      129.02      131.09      5.13 o 
   7   9   7       20.07       15.68      2.20 o 
   8   9   7        4.28        2.46      1.67 o 
   9   9   7        0.40        0.60      3.69 o 
  -7  10   7        0.99       -2.69      2.08 o 
  -6  10   7       17.68       15.88      2.96 o 
  -5  10   7       71.12       76.47      5.99 o 
  -4  10   7      116.35      125.26      4.35 o 
  -3  10   7        1.40        1.66      1.50 o 
  -2  10   7      266.48      265.03      5.51 o 
  -1  10   7      306.15      313.14      5.69 o 
   0  10   7      638.35      666.78      7.44 o 
   1  10   7       33.97       35.58      1.93 o 
   2  10   7        1.84       -0.02      1.30 o 
   3  10   7       19.59       19.03      2.12 o 
   4  10   7       37.07       34.74      2.39 o 
   5  10   7        1.97        2.33      1.56 o 
   6  10   7        9.44        8.22      2.09 o 
   7  10   7        6.43        4.27      2.11 o 
   8  10   7       10.67        8.70      2.29 o 
  -6  11   7       12.13        8.60      2.77 o 
  -5  11   7        0.00       -2.79      1.86 o 
  -4  11   7        4.61        2.55      1.83 o 
  -3  11   7      187.06      185.25      4.84 o 
  -2  11   7        3.54        2.45      1.65 o 
  -1  11   7        9.25        9.43      1.84 o 
   0  11   7      349.47      385.18      7.69 o 
   1  11   7      207.42      198.58      4.64 o 
   2  11   7      168.86      174.53      6.07 o 
   3  11   7       25.28       30.74      2.24 o 
   4  11   7       36.56       35.02      2.36 o 
   5  11   7       64.20       51.19      3.00 o 
   6  11   7       44.13       45.07      6.10 o 
   7  11   7        3.82        3.31      2.64 o 
  -5  12   7       50.28       44.06      3.33 o 
  -4  12   7       20.20       15.25      2.66 o 
  -3  12   7        0.02       -0.51      1.97 o 
  -2  12   7        3.07       -0.14      1.84 o 
  -1  12   7      152.38      152.22      4.34 o 
   0  12   7       11.79       11.04      2.20 o 
   1  12   7        0.00       -1.55      1.40 o 
   2  12   7       59.84       49.90      2.82 o 
   3  12   7       47.97       38.18      2.56 o 
   4  12   7        0.52       -0.21      1.63 o 
   5  12   7        6.49        3.64      2.16 o 
   6  12   7       10.71        8.68      2.47 o 
  -4  13   7        7.92        1.41      3.11 o 
  -3  13   7        4.74       -0.88      2.35 o 
  -2  13   7       28.35       27.66      3.19 o 
  -1  13   7        0.73       -2.59      1.72 o 
   0  13   7       19.10       13.22      2.41 o 
   1  13   7        1.86       -1.75      2.53 o 
   2  13   7        0.10       -0.43      1.59 o 
   3  13   7        3.85        2.61      1.66 o 
   4  13   7        0.52       -1.52      1.84 o 
   5  13   7        0.73        1.43      2.27 o 
  -2  14   7        5.87        3.16      2.44 o 
  -1  14   7        0.31       -1.69      2.04 o 
   0  14   7       45.67       52.36      4.02 o 
   1  14   7        5.98        7.44      2.70 o 
   2  14   7        0.01        0.56      2.09 o 
   3  14   7       13.63       14.99      2.49 o 
  -2  -7   8       15.07       18.85      3.07 o 
  -1  -7   8        7.88        5.29      2.05 o 
   0  -7   8        6.44        9.54      2.30 o 
   1  -7   8       13.92       22.11      3.37 o 
   2  -7   8        0.25       -2.20      3.07 o 
   3  -7   8        0.47        2.28      2.69 o 
   4  -7   8        0.04       -3.56      2.68 o 
  -4  -6   8       56.04       64.22      4.33 o 
  -3  -6   8       11.57       15.29      2.46 o 
  -2  -6   8       18.68       26.20      2.73 o 
  -1  -6   8        0.00       -2.89      1.92 o 
   0  -6   8        0.08       -2.00      1.58 o 
   1  -6   8        0.39       -0.75      1.83 o 
   2  -6   8        5.75        5.82      2.39 o 
   3  -6   8       19.14       22.63      3.42 o 
   4  -6   8        0.00       -2.59      2.00 o 
   5  -6   8        2.90       -1.06      2.30 o 
   6  -6   8        0.27       -3.14      2.55 o 
  -5  -5   8        0.09        1.31      3.48 o 
  -4  -5   8       42.04       39.72      3.30 o 
  -3  -5   8        7.96        8.86      2.32 o 
  -2  -5   8        0.63       -1.47      1.74 o 
  -1  -5   8        4.59        0.92      3.11 o 
   0  -5   8        0.66       -2.42      1.61 o 
   1  -5   8       16.00       13.24      2.09 o 
   2  -5   8       30.91       27.02      3.45 o 
   3  -5   8       10.19        8.35      2.25 o 
   4  -5   8        0.69       -1.43      1.70 o 
   5  -5   8       15.80       16.61      2.61 o 
   6  -5   8        0.07       -3.27      2.63 o 
   7  -5   8        0.04       -1.74      4.08 o 
  -6  -4   8        2.23       -1.45      2.55 o 
  -5  -4   8       15.73       14.80      2.53 o 
  -4  -4   8        0.53       -2.77      1.86 o 
  -3  -4   8        0.00       -0.02      2.08 o 
  -2  -4   8        6.80        4.96      1.67 o 
  -1  -4   8        1.93       -0.60      1.62 o 
   0  -4   8        2.36       -2.90      2.10 o 
   1  -4   8        1.58       -1.00      1.57 o 
   2  -4   8       84.24       60.34      2.88 o 
   3  -4   8       25.82       24.46      2.43 o 
   4  -4   8      147.52      144.81      5.36 o 
   5  -4   8        5.01        4.63      3.06 o 
   6  -4   8        4.84        3.49      2.50 o 
   7  -4   8        6.16        2.86      3.63 o 
   8  -4   8        1.14       -4.52      3.01 o 
  -7  -3   8        3.46       -0.62      2.70 o 
  -6  -3   8       12.56       11.00      2.29 o 
  -5  -3   8        0.29       -0.15      1.50 o 
  -4  -3   8        9.11        8.07      1.87 o 
  -3  -3   8       25.09       19.82      2.48 o 
  -2  -3   8      137.13      147.67      3.99 o 
  -1  -3   8        2.00        2.05      1.48 o 
   0  -3   8       16.96        6.80      1.72 o 
   1  -3   8       22.62       21.90      2.35 o 
   2  -3   8      167.50      176.07      5.67 o 
   3  -3   8       38.63       32.25      1.59 o 
   4  -3   8      227.89      238.53      6.03 o 
   5  -3   8       63.95       58.44      5.00 o 
   6  -3   8        2.50        2.65      2.48 o 
   7  -3   8       18.61       20.30      4.02 o 
   8  -3   8        0.58        0.20      2.47 o 
  -7  -2   8       23.28       20.15      2.98 o 
  -6  -2   8        0.00       -2.12      1.77 o 
  -5  -2   8       23.11       23.07      2.29 o 
  -4  -2   8      101.27      112.48      3.78 o 
  -3  -2   8       15.12       20.16      2.02 o 
  -2  -2   8        0.05       -0.62      1.28 o 
  -1  -2   8      375.76      382.11      5.75 o 
   0  -2   8      158.99      171.02      3.99 o 
   1  -2   8        4.02        2.29      1.50 o 
   2  -2   8      392.90      374.91      5.48 o 
   3  -2   8       76.48       74.72      3.43 o 
   4  -2   8      182.66      186.33      5.32 o 
   5  -2   8      136.23      142.21      5.50 o 
   6  -2   8       18.89       17.60      2.74 o 
   7  -2   8       27.05       20.46      2.95 o 
   8  -2   8       17.86       18.25      3.36 o 
   9  -2   8       98.68      110.78      6.07 o 
  -7  -1   8       26.44       22.98      2.88 o 
  -6  -1   8        0.08       -1.32      1.67 o 
  -5  -1   8      126.59      131.07      4.12 o 
  -4  -1   8       68.08       72.64      2.94 o 
  -3  -1   8      115.28      124.73      3.45 o 
  -2  -1   8      320.23      315.05      4.56 o 
  -1  -1   8       37.52       41.09      2.65 o 
   0  -1   8      124.77      117.75      3.18 o 
   1  -1   8       59.86       62.75      2.39 o 
   2  -1   8      135.56      151.46      3.40 o 
   3  -1   8      124.97      119.10      2.88 o 
   4  -1   8       28.10       21.72      2.27 o 
   5  -1   8        5.82        5.18      1.96 o 
   6  -1   8        4.28        2.23      1.35 o 
   7  -1   8      185.01      178.36      6.85 o 
   8  -1   8        0.52       -0.40      1.80 o 
   9  -1   8        8.59        8.95      2.53 o 
  -8   0   8        4.78        3.22      2.77 o 
  -7   0   8        1.02       -2.53      1.94 o 
  -6   0   8        0.02       -1.14      1.66 o 
  -5   0   8      132.20      140.69      4.59 o 
  -4   0   8       31.78       30.20      2.26 o 
  -3   0   8      193.47      215.64      4.36 o 
  -2   0   8       43.29       38.29      1.63 o 
  -1   0   8       80.75       96.17      2.50 o 
   0   0   8        0.16       -0.28      1.02 o 
   1   0   8        2.72        5.79      1.02 o 
   2   0   8       53.66       50.45      1.87 o 
   3   0   8       13.42       12.22      1.15 o 
   4   0   8      177.37      177.96      3.97 o 
   5   0   8      103.70      103.24      3.26 o 
   6   0   8       34.23       36.07      1.94 o 
   7   0   8       54.01       50.84      2.37 o 
   8   0   8       40.82       40.32      2.63 o 
   9   0   8       14.35       15.63      2.56 o 
  -8   1   8       16.68       14.74      2.82 o 
  -7   1   8       18.17       12.81      2.36 o 
  -6   1   8        0.04       -1.55      1.63 o 
  -5   1   8       19.09       17.68      2.09 o 
  -4   1   8       14.23        9.54      1.66 o 
  -3   1   8      363.13      370.59      5.33 o 
  -2   1   8        1.21        0.62      0.65 o 
  -1   1   8       17.82       22.10      1.35 o 
   0   1   8        5.02        5.01      1.21 o 
   1   1   8       93.81      100.92      2.30 o 
   2   1   8        1.35        0.30      0.83 o 
   3   1   8        0.82       -0.38      0.70 o 
   4   1   8        0.85       -1.00      0.79 o 
   5   1   8       55.46       56.83      2.04 o 
   6   1   8      316.16      347.21      4.13 o 
   7   1   8        1.94       -0.29      1.13 o 
   8   1   8       36.61       38.56      2.81 o 
   9   1   8       17.17       14.01      2.04 o 
  10   1   8       11.62       15.14      4.02 o 
  -8   2   8        0.38       -2.21      2.09 o 
  -7   2   8        0.22       -2.84      1.89 o 
  -6   2   8        2.06       -2.62      1.74 o 
  -5   2   8        0.00       -0.72      1.33 o 
  -4   2   8        5.61        6.03      1.56 o 
  -3   2   8      201.01      207.92      3.94 o 
  -2   2   8        6.00        7.42      0.82 o 
  -1   2   8        0.07        1.08      0.94 o 
   0   2   8        6.96       10.87      1.33 o 
   1   2   8       87.23       72.84      2.39 o 
   2   2   8      114.76      106.67      2.18 o 
   3   2   8      118.66      161.58      2.67 o 
   4   2   8        0.11       -0.46      0.68 o 
   5   2   8       18.26       15.16      1.18 o 
   6   2   8        4.46        1.41      0.81 o 
   7   2   8        7.45        6.76      1.07 o 
   8   2   8        8.37        6.54      1.40 o 
   9   2   8        5.75       10.24      1.83 o 
  10   2   8       11.78       12.58      2.16 o 
  -8   3   8       24.19       26.83      3.29 o 
  -7   3   8       23.89       16.11      3.96 o 
  -6   3   8        1.96       -2.54      1.70 o 
  -5   3   8      241.37      254.77      5.74 o 
  -4   3   8       16.18       16.43      1.87 o 
  -3   3   8        5.64        3.88      1.04 o 
  -2   3   8       25.76       23.32      1.37 o 
  -1   3   8      110.33      126.66      2.73 o 
   0   3   8       44.05       55.88      2.31 o 
   1   3   8       52.55       77.79      2.19 o 
   2   3   8       10.37        8.20      0.85 o 
   3   3   8      128.15      133.10      2.34 o 
   4   3   8       30.05       26.09      1.42 o 
   5   3   8       97.45      108.60      2.39 o 
   6   3   8       16.01       14.91      1.03 o 
   7   3   8        4.32        3.03      1.14 o 
   8   3   8       12.94       13.17      1.84 o 
   9   3   8        0.64       -0.88      1.51 o 
  10   3   8        0.59        0.09      2.30 o 
  -8   4   8       89.26       92.26      4.90 o 
  -7   4   8       28.24       22.86      3.21 o 
  -6   4   8        8.27        9.89      2.14 o 
  -5   4   8      214.47      209.31      4.35 o 
  -4   4   8      308.06      328.29      4.94 o 
  -3   4   8       37.29       32.65      1.82 o 
  -2   4   8        1.65        1.21      0.99 o 
  -1   4   8      126.03      133.08      3.77 o 
   0   4   8        1.48        6.07      1.09 o 
   1   4   8        2.71        3.40      0.80 o 
   2   4   8      212.34      200.63      3.73 o 
   3   4   8        8.33        7.89      1.17 o 
   4   4   8      502.83      479.28      6.04 o 
   5   4   8      206.66      222.87      3.33 o 
   6   4   8      131.13      129.47      2.42 o 
   7   4   8        0.14       -1.42      1.09 o 
   8   4   8      169.80      187.49      4.45 o 
   9   4   8        0.88        1.83      1.47 o 
  10   4   8        5.08        4.35      2.23 o 
  -8   5   8       25.40       23.77      3.25 o 
  -7   5   8       40.40       47.98      3.59 o 
  -6   5   8       61.03       60.11      3.43 o 
  -5   5   8        9.73        6.91      1.50 o 
  -4   5   8       16.42       13.23      1.42 o 
  -3   5   8      107.90      105.88      3.20 o 
  -2   5   8      161.91      172.32      3.78 o 
  -1   5   8       15.20       10.66      1.27 o 
   0   5   8      222.52      272.42      4.76 o 
   1   5   8       65.65       65.64      2.02 o 
   2   5   8      113.32      107.64      2.94 o 
   3   5   8        3.55        1.42      1.04 o 
   4   5   8      111.55      112.93      2.92 o 
   5   5   8       28.44       28.04      1.30 o 
   6   5   8       86.50       80.09      2.28 o 
   7   5   8      125.94      125.08      3.05 o 
   8   5   8       52.04       48.41      2.95 o 
   9   5   8        0.29       -0.63      1.44 o 
  10   5   8       83.71       89.92      5.15 o 
  -8   6   8        6.44       -1.32      2.73 o 
  -7   6   8       45.71       44.94      3.35 o 
  -6   6   8       67.54       69.08      3.73 o 
  -5   6   8       20.69       18.13      2.79 o 
  -4   6   8       52.22       45.08      2.69 o 
  -3   6   8       88.73       93.88      3.09 o 
  -2   6   8       42.35       40.62      2.29 o 
  -1   6   8        6.02        6.47      1.37 o 
   0   6   8       12.88       12.57      1.20 o 
   1   6   8        0.45       -1.08      0.72 o 
   2   6   8      269.66      276.78      4.27 o 
   3   6   8      139.97      149.93      3.64 o 
   4   6   8       19.12       21.40      1.68 o 
   5   6   8        0.96       -1.07      0.71 o 
   6   6   8      111.06      116.53      2.65 o 
   7   6   8        0.14       -1.78      1.19 o 
   8   6   8        3.51        0.09      1.84 o 
   9   6   8        2.60        1.09      2.16 o 
  10   6   8       15.63       16.62      2.65 o 
  -8   7   8        6.47        6.72      3.08 o 
  -7   7   8       10.86        9.44      2.08 o 
  -6   7   8        0.88       -1.99      1.96 o 
  -5   7   8       25.24       18.41      2.62 o 
  -4   7   8       46.07       45.83      4.44 o 
  -3   7   8       18.05       15.44      1.91 o 
  -2   7   8       26.77       23.38      1.97 o 
  -1   7   8       64.05       63.22      2.53 o 
   0   7   8      101.77      107.35      2.87 o 
   1   7   8        0.00       -0.49      0.69 o 
   2   7   8      117.31      123.08      2.91 o 
   3   7   8      345.63      347.54      4.86 o 
   4   7   8      122.26      127.24      3.06 o 
   5   7   8        5.29        3.83      0.95 o 
   6   7   8      145.58      149.10      3.02 o 
   7   7   8       36.99       36.78      3.58 o 
   8   7   8        2.40        0.61      1.65 o 
   9   7   8       11.50       10.20      3.33 o 
  -7   8   8        0.48        0.04      2.12 o 
  -6   8   8       59.73       64.02      3.97 o 
  -5   8   8        0.77       -2.34      1.99 o 
  -4   8   8       63.72       56.29      3.77 o 
  -3   8   8        0.05        1.93      1.57 o 
  -2   8   8      382.26      396.07      6.41 o 
  -1   8   8       11.68       19.23      1.78 o 
   0   8   8       79.29       78.70      2.34 o 
   1   8   8        0.71       -0.27      0.79 o 
   2   8   8      148.73      151.03      3.81 o 
   3   8   8       41.99       48.28      2.78 o 
   4   8   8      240.99      248.22      3.60 o 
   5   8   8      184.83      188.22      3.91 o 
   6   8   8        0.71        0.46      1.41 o 
   7   8   8       10.01        8.11      1.74 o 
   8   8   8      122.78      125.01      4.56 o 
   9   8   8       12.34       15.85      4.06 o 
  -7   9   8       47.62       53.15      3.86 o 
  -6   9   8       19.19       22.40      2.78 o 
  -5   9   8       13.28       17.18      2.77 o 
  -4   9   8      244.84      251.20      5.44 o 
  -3   9   8       29.23       22.54      2.15 o 
  -2   9   8       22.95       18.20      1.89 o 
  -1   9   8       34.74       34.51      2.00 o 
   0   9   8      415.00      417.36      4.86 o 
   1   9   8      413.12      396.53      4.63 o 
   2   9   8       26.31       32.47      1.77 o 
   3   9   8       10.48       10.89      1.43 o 
   4   9   8       13.45       13.87      1.35 o 
   5   9   8       88.94       81.90      4.78 o 
   6   9   8        0.10       -1.02      1.39 o 
   7   9   8       67.35       57.99      4.12 o 
   8   9   8        3.76        4.04      2.10 o 
  -6  10   8        0.02        4.37      2.36 o 
  -5  10   8      158.57      220.42      6.94 o 
  -4  10   8       47.64       49.18      4.95 o 
  -3  10   8      123.35      103.46      3.81 o 
  -2  10   8      272.91      291.72      5.95 o 
  -1  10   8       72.61       75.39      3.42 o 
   0  10   8       85.41       91.10      3.03 o 
   1  10   8      363.09      364.70      5.39 o 
   2  10   8      242.23      241.18      4.78 o 
   3  10   8      221.64      209.16      4.04 o 
   4  10   8      105.03      100.60      4.19 o 
   5  10   8       19.92       14.67      1.79 o 
   6  10   8       24.45       19.37      2.34 o 
   7  10   8        0.01        1.96      2.42 o 
   8  10   8        0.23        0.04      3.69 o 
  -6  11   8       15.59       23.00      3.07 o 
  -5  11   8       34.72       35.50      3.62 o 
  -4  11   8        3.06        6.89      2.57 o 
  -3  11   8        4.96        4.77      1.70 o 
  -2  11   8       34.58       31.08      2.51 o 
  -1  11   8       16.70       14.10      1.94 o 
   0  11   8       72.43       67.43      4.32 o 
   1  11   8        8.71        8.17      1.76 o 
   2  11   8       35.40       36.64      2.99 o 
   3  11   8       16.49       11.83      2.21 o 
   4  11   8        8.00        7.62      1.55 o 
   5  11   8       17.32       14.93      2.26 o 
   6  11   8        9.49        5.97      2.53 o 
   7  11   8        0.04        0.16      2.13 o 
  -5  12   8        2.90        0.16      2.50 o 
  -4  12   8       11.14        4.88      2.49 o 
  -3  12   8        1.12       -1.97      1.83 o 
  -2  12   8        0.45       -2.51      1.67 o 
  -1  12   8        5.23        2.86      1.72 o 
   0  12   8       10.36        9.24      2.31 o 
   1  12   8        2.51       -0.41      1.47 o 
   2  12   8        5.40        2.10      2.00 o 
   3  12   8       12.37       11.59      1.84 o 
   4  12   8        0.62       -0.45      1.47 o 
   5  12   8        0.64       -1.43      2.11 o 
   6  12   8        0.77       -0.51      2.09 o 
  -4  13   8        0.01       -2.69      1.80 o 
  -3  13   8        0.18       -2.16      2.99 o 
  -2  13   8        6.66        2.73      2.66 o 
  -1  13   8        1.40       -0.73      2.28 o 
   0  13   8        7.20        9.21      2.34 o 
   1  13   8        3.28        2.98      1.94 o 
   2  13   8        0.06       -2.60      1.73 o 
   3  13   8        0.75        0.06      1.51 o 
   4  13   8        0.53        1.28      1.88 o 
   5  13   8        3.39        5.05      5.14 o 
  -2  14   8        5.58        0.55      2.33 o 
  -1  14   8        9.20       10.95      2.56 o 
   0  14   8        2.83        4.10      2.18 o 
   1  14   8        7.16        7.88      2.84 o 
   2  14   8        0.10       -0.66      2.18 o 
   3  14   8       12.97       18.98      2.58 o 
  -2  -6   9        2.96        1.33      2.30 o 
  -1  -6   9        0.45        0.06      2.38 o 
   0  -6   9        1.27       -2.98      2.57 o 
   1  -6   9       10.88        3.41      3.54 o 
   2  -6   9        2.17       -0.55      2.14 o 
   3  -6   9        1.29       -0.27      2.23 o 
   4  -6   9        1.73        0.52      2.61 o 
  -4  -5   9        1.19       -2.91      3.54 o 
  -3  -5   9        0.02       -3.28      2.74 o 
  -2  -5   9       34.75       40.29      3.82 o 
  -1  -5   9        0.17       -3.21      2.14 o 
   0  -5   9       17.28        8.81      2.76 o 
   1  -5   9        0.67        0.55      2.70 o 
   2  -5   9        6.25        4.83      2.71 o 
   3  -5   9        3.35       -0.73      2.39 o 
   4  -5   9        0.32       -3.10      2.07 o 
   5  -5   9        4.90        2.28      2.92 o 
   6  -5   9        8.81        4.46      4.22 o 
  -5  -4   9        0.90       -1.64      3.30 o 
  -4  -4   9        6.88        9.87      2.76 o 
  -3  -4   9        0.08       -0.11      1.87 o 
  -2  -4   9       33.20       29.42      2.89 o 
  -1  -4   9        2.84       -1.53      1.82 o 
   0  -4   9        6.10        0.09      2.19 o 
   1  -4   9        1.59       -2.65      1.76 o 
   2  -4   9        9.54       10.47      2.36 o 
   3  -4   9        1.70        1.19      1.82 o 
   4  -4   9       32.07       28.15      3.18 o 
   5  -4   9        0.46       -0.50      2.82 o 
   6  -4   9        4.42       -3.47      2.78 o 
   7  -4   9        8.07        7.46      4.03 o 
  -6  -3   9        0.00       -3.22      2.15 o 
  -5  -3   9        1.43       -1.05      2.62 o 
  -4  -3   9        0.00       -3.02      2.02 o 
  -3  -3   9        0.54       -2.91      1.94 o 
  -2  -3   9       87.63       87.42      3.49 o 
  -1  -3   9       12.36        7.91      1.87 o 
   0  -3   9       61.45       59.33      3.00 o 
   1  -3   9       42.26       36.81      2.86 o 
   2  -3   9       33.09       28.65      2.80 o 
   3  -3   9      293.98      321.44      9.68 o 
   4  -3   9        0.02        1.92      1.80 o 
   5  -3   9        0.09       -2.68      2.42 o 
   6  -3   9       12.42        9.26      3.13 o 
   7  -3   9       16.31       12.24      4.05 o 
  -6  -2   9        0.18       -2.08      2.04 o 
  -5  -2   9        0.47       -1.39      1.73 o 
  -4  -2   9        0.01       -1.20      1.60 o 
  -3  -2   9        0.36       -0.29      1.71 o 
  -2  -2   9        8.43        7.40      1.55 o 
  -1  -2   9       90.39       86.45      3.44 o 
   0  -2   9        0.90       -1.28      1.44 o 
   1  -2   9       46.30       36.82      2.58 o 
   2  -2   9       96.03       93.48      3.61 o 
   3  -2   9      219.73      216.61      5.33 o 
   4  -2   9       13.35        9.58      2.02 o 
   5  -2   9      115.45      112.01      4.92 o 
   6  -2   9       43.55       43.52      3.51 o 
   7  -2   9      104.88      103.76     11.75 o 
   8  -2   9       56.72       62.43      6.21 o 
  -7  -1   9        6.72        4.09      2.97 o 
  -6  -1   9       11.05       11.04      2.51 o 
  -5  -1   9       23.64       18.25      2.39 o 
  -4  -1   9       26.19       21.96      2.17 o 
  -3  -1   9        8.03        3.33      1.50 o 
  -2  -1   9       82.83       72.87      3.20 o 
  -1  -1   9        4.96        7.73      1.50 o 
   0  -1   9       51.57       50.67      2.51 o 
   1  -1   9       34.19       29.41      2.08 o 
   2  -1   9       74.02       70.63      2.75 o 
   3  -1   9       40.98       35.82      2.04 o 
   4  -1   9        0.13        0.09      1.55 o 
   5  -1   9        5.12        4.04      1.83 o 
   6  -1   9       39.73       37.32      3.13 o 
   7  -1   9        1.42        2.06      2.36 o 
   8  -1   9        2.06        5.06      2.30 o 
   9  -1   9      113.35      133.71      5.51 o 
  -7   0   9        0.01       -3.33      2.22 o 
  -6   0   9       34.55       23.48      2.74 o 
  -5   0   9      130.50      142.39      4.85 o 
  -4   0   9      161.85      176.36      5.01 o 
  -3   0   9       37.04       30.53      2.48 o 
  -2   0   9        1.81        0.44      0.94 o 
  -1   0   9        0.54        2.80      1.26 o 
   0   0   9      155.71      159.55      4.09 o 
   1   0   9      153.33      150.18      4.46 o 
   2   0   9        0.08       -0.86      1.09 o 
   3   0   9       93.66       94.25      2.69 o 
   4   0   9        1.75       -0.86      0.98 o 
   5   0   9       40.78       35.14      3.73 o 
   6   0   9        3.94        0.54      1.81 o 
   7   0   9        0.01       -2.95      2.29 o 
   8   0   9        0.69        0.38      1.94 o 
   9   0   9        1.40        4.80      2.17 o 
  -7   1   9        7.34        3.48      2.26 o 
  -6   1   9        0.29       -2.60      1.73 o 
  -5   1   9      157.67      164.35      4.45 o 
  -4   1   9      223.39      201.72      4.57 o 
  -3   1   9      219.70      227.86      4.37 o 
  -2   1   9       85.11       79.46      2.58 o 
  -1   1   9       53.19       50.60      1.93 o 
   0   1   9        8.00        6.78      1.38 o 
   1   1   9       44.84       47.70      2.98 o 
   2   1   9      105.90       99.12      2.73 o 
   3   1   9       28.48       25.42      1.55 o 
   4   1   9       31.30       27.75      1.69 o 
   5   1   9       39.39       34.82      2.07 o 
   6   1   9        8.14        4.81      1.86 o 
   7   1   9        4.96        6.06      2.05 o 
   8   1   9       13.62       10.41      2.34 o 
   9   1   9       71.97       76.17      6.54 o 
  -8   2   9       20.83       22.27      3.29 o 
  -7   2   9        3.33       -2.83      2.65 o 
  -6   2   9        5.83        0.45      1.83 o 
  -5   2   9       14.89       13.48      2.10 o 
  -4   2   9       42.72       34.82      2.51 o 
  -3   2   9      115.63      133.10      3.53 o 
  -2   2   9        2.62        4.32      0.83 o 
  -1   2   9        8.77        7.77      1.12 o 
   0   2   9      268.20      245.90      5.05 o 
   1   2   9       51.04       42.10      2.70 o 
   2   2   9       21.48       20.37      1.42 o 
   3   2   9      131.17      128.51      2.99 o 
   4   2   9       17.68       19.80      1.32 o 
   5   2   9      112.40      118.44      2.73 o 
   6   2   9      160.78      152.92      3.53 o 
   7   2   9       31.84       32.46      2.88 o 
   8   2   9       21.25       22.00      2.74 o 
   9   2   9      106.57      118.70      6.34 o 
  -8   3   9        4.31        0.79      3.93 o 
  -7   3   9        5.76        0.46      2.30 o 
  -6   3   9        3.81        1.92      2.01 o 
  -5   3   9      198.26      212.65      5.27 o 
  -4   3   9      205.90      201.67      4.42 o 
  -3   3   9       56.11       53.85      2.30 o 
  -2   3   9        1.35        0.79      0.93 o 
  -1   3   9       15.88       19.31      1.42 o 
   0   3   9        0.36       -0.45      1.04 o 
   1   3   9        0.13        0.39      1.09 o 
   2   3   9       99.40      107.01      2.65 o 
   3   3   9        0.48       -0.02      0.97 o 
   4   3   9      143.47      143.79      2.72 o 
   5   3   9      157.31      163.93      3.28 o 
   6   3   9      217.94      228.96      3.58 o 
   7   3   9        0.73       -1.77      1.18 o 
   8   3   9        4.27        2.47      2.21 o 
   9   3   9        0.50        2.66      2.29 o 
  -8   4   9        0.26       -1.07      2.57 o 
  -7   4   9       12.06        9.35      3.05 o 
  -6   4   9       14.53       15.74      2.90 o 
  -5   4   9      189.24      197.40      5.07 o 
  -4   4   9      212.84      209.76      4.16 o 
  -3   4   9       16.23       10.68      1.49 o 
  -2   4   9        0.13       -0.66      1.10 o 
  -1   4   9      180.28      172.63      3.27 o 
   0   4   9      258.26      258.49      3.72 o 
   1   4   9      589.49      591.70      6.85 o 
   2   4   9      132.93      124.17      3.64 o 
   3   4   9       67.53       66.01      2.78 o 
   4   4   9        2.70        4.69      1.38 o 
   5   4   9       29.97       30.86      1.45 o 
   6   4   9      277.29      300.17      4.74 o 
   7   4   9       48.64       53.70      3.80 o 
   8   4   9       27.97       25.18      2.73 o 
   9   4   9        1.55        0.81      2.16 o 
  -8   5   9        0.05       -1.20      3.04 o 
  -7   5   9       33.41       32.03      3.50 o 
  -6   5   9       83.26       88.09      5.01 o 
  -5   5   9       86.44       91.88      3.76 o 
  -4   5   9      103.84      112.60      3.45 o 
  -3   5   9       49.04       52.74      2.48 o 
  -2   5   9       29.90       26.12      1.86 o 
  -1   5   9       62.98       65.20      2.52 o 
   0   5   9      427.52      471.18      5.89 o 
   1   5   9        4.76        2.66      0.80 o 
   2   5   9      289.47      298.72      5.59 o 
   3   5   9       51.34       57.47      3.19 o 
   4   5   9        4.00        2.45      1.42 o 
   5   5   9      147.86      142.96      3.52 o 
   6   5   9       46.09       46.42      2.23 o 
   7   5   9       45.35       49.59      3.66 o 
   8   5   9       21.44       23.85      2.42 o 
   9   5   9        1.76        1.86      1.65 o 
  -8   6   9        0.79       -3.07      2.56 o 
  -7   6   9        0.00        0.55      2.40 o 
  -6   6   9        5.26        0.88      1.90 o 
  -5   6   9       30.51       32.41      2.77 o 
  -4   6   9      228.32      238.00      4.74 o 
  -3   6   9      110.93      123.26      3.93 o 
  -2   6   9        5.63        4.49      1.72 o 
  -1   6   9      224.25      252.27      5.09 o 
   0   6   9       64.94       59.09      2.64 o 
   1   6   9       99.35      103.64      2.01 o 
   2   6   9       12.20        8.60      1.51 o 
   3   6   9       20.59       16.70      1.93 o 
   4   6   9       24.35       24.46      1.97 o 
   5   6   9       23.85       19.66      1.88 o 
   6   6   9       28.58       22.54      1.47 o 
   7   6   9       83.90       70.35      5.84 o 
   8   6   9       12.76        9.40      4.44 o 
   9   6   9        2.83        1.53      1.85 o 
  -7   7   9       20.41       17.02      3.17 o 
  -6   7   9        0.84       -0.66      1.85 o 
  -5   7   9        0.01       -3.59      2.63 o 
  -4   7   9        5.39        1.06      1.94 o 
  -3   7   9        3.47        3.17      1.75 o 
  -2   7   9       59.82       69.48      3.28 o 
  -1   7   9      144.06      147.72      4.13 o 
   0   7   9        0.82        0.07      0.90 o 
   1   7   9       45.99       36.65      1.76 o 
   2   7   9      201.90      216.75      4.96 o 
   3   7   9        4.61        4.65      1.28 o 
   4   7   9        2.98        1.13      1.38 o 
   5   7   9        0.03       -1.83      1.22 o 
   6   7   9       38.78       34.98      3.17 o 
   7   7   9        5.88        3.85      1.89 o 
   8   7   9        5.06        6.49      2.10 o 
   9   7   9       24.68       20.33      2.82 o 
  -7   8   9        0.60       -2.31      2.20 o 
  -6   8   9       15.29       11.38      3.16 o 
  -5   8   9       92.61       93.57      5.10 o 
  -4   8   9       59.64       71.61      3.89 o 
  -3   8   9       96.11       98.15      4.00 o 
  -2   8   9       39.28       38.28      2.48 o 
  -1   8   9       59.99       59.61      2.52 o 
   0   8   9        9.75        7.62      1.35 o 
   1   8   9       20.80       17.06      1.49 o 
   2   8   9      194.78      192.23      4.69 o 
   3   8   9        3.19        4.17      1.73 o 
   4   8   9       13.23       10.85      1.76 o 
   5   8   9       52.01       49.10      3.83 o 
   6   8   9       86.83       84.64      9.79 o 
   7   8   9       16.88       19.93      2.69 o 
   8   8   9       47.88       48.29      3.67 o 
   9   8   9       20.22       14.13      3.85 o 
  -7   9   9       65.99       97.36     11.49 o 
  -6   9   9       16.43       16.53      3.28 o 
  -5   9   9       18.63       20.61      3.35 o 
  -4   9   9        0.88       -2.62      1.75 o 
  -3   9   9       15.19       17.93      2.13 o 
  -2   9   9      222.99      232.66      5.25 o 
  -1   9   9      188.20      192.30      4.71 o 
   0   9   9       49.76       49.80      2.94 o 
   1   9   9        0.34        1.00      1.10 o 
   2   9   9        7.57        8.54      1.23 o 
   3   9   9        4.58        2.87      1.45 o 
   4   9   9        0.01       -1.90      1.36 o 
   5   9   9       18.94       11.20      1.99 o 
   6   9   9       19.77       17.91      2.78 o 
   7   9   9        0.01        1.09      1.88 o 
   8   9   9      139.89      150.53      5.50 o 
  -6  10   9        1.48        3.60      2.49 o 
  -5  10   9       94.64      132.37      5.86 o 
  -4  10   9       16.04       20.26      2.93 o 
  -3  10   9        6.60        2.66      1.81 o 
  -2  10   9        0.14        1.21      1.85 o 
  -1  10   9       24.52       26.21      2.13 o 
   0  10   9      105.88      101.48      3.27 o 
   1  10   9        6.35        2.96      1.27 o 
   2  10   9        5.96        6.29      1.92 o 
   3  10   9       71.58       75.34      4.07 o 
   4  10   9        1.62       -2.55      1.70 o 
   5  10   9       13.50       13.12      2.58 o 
   6  10   9        0.07        1.20      2.08 o 
   7  10   9       20.82       17.14      3.66 o 
   8  10   9        6.08       10.98      2.52 o 
  -5  11   9       98.22      105.20      5.58 o 
  -4  11   9        4.57        2.41      2.10 o 
  -3  11   9       75.91       81.57      4.97 o 
  -2  11   9        0.02       -2.31      1.54 o 
  -1  11   9       18.52       18.26      2.19 o 
   0  11   9        6.89        3.56      1.47 o 
   1  11   9       51.17       52.02      2.53 o 
   2  11   9        4.05        0.88      1.93 o 
   3  11   9       17.95       13.82      2.51 o 
   4  11   9       11.81       11.46      2.39 o 
   5  11   9       10.43        7.54      2.44 o 
   6  11   9        0.13        0.46      2.14 o 
   7  11   9        4.54        3.48      2.34 o 
  -4  12   9        0.72       -2.66      2.11 o 
  -3  12   9        9.48        6.18      2.45 o 
  -2  12   9        0.06       -2.35      1.56 o 
  -1  12   9        4.03       -0.87      1.66 o 
   0  12   9        0.03        0.72      1.56 o 
   1  12   9       24.66       24.69      2.45 o 
   2  12   9        0.06       -1.82      1.87 o 
   3  12   9        0.33       -2.56      1.70 o 
   4  12   9        4.44        3.73      2.11 o 
   5  12   9        8.43        5.65      2.73 o 
   6  12   9        1.09       -1.66      2.55 o 
  -3  13   9        0.03       -3.89      2.98 o 
  -2  13   9        0.04       -2.62      2.36 o 
  -1  13   9       19.16       14.44      2.68 o 
   0  13   9        0.06       -1.57      2.13 o 
   1  13   9        6.08        4.32      2.14 o 
   2  13   9        0.32       -1.35      2.02 o 
   3  13   9       13.57        7.32      2.11 o 
   4  13   9        3.94       -1.92      1.79 o 
   5  13   9        5.86        6.35      2.71 o 
  -1  14   9       10.43        9.28      3.15 o 
   0  14   9        5.63        3.75      2.32 o 
   1  14   9       10.72        8.03      2.37 o 
   2  14   9        0.38        0.07      2.23 o 
   3  14   9       11.05        9.42      2.34 o 
  -2  -5  10        0.32       -1.31      2.27 o 
  -1  -5  10        0.73        3.03      2.81 o 
   0  -5  10        9.90        4.31      2.50 o 
   1  -5  10        0.11        0.69      2.55 o 
   2  -5  10        0.06       -3.13      2.82 o 
   3  -5  10        0.90       -1.41      2.45 o 
   4  -5  10       19.17       15.30      2.95 o 
  -3  -4  10        0.41       -1.75      2.10 o 
  -2  -4  10        6.30        4.03      2.26 o 
  -1  -4  10        6.52        5.52      2.15 o 
   0  -4  10        1.81       -2.13      2.29 o 
   1  -4  10        0.29       -2.67      2.95 o 
   2  -4  10        1.43       -2.53      1.96 o 
   3  -4  10        2.46       -1.53      2.17 o 
   4  -4  10        2.38        1.57      2.19 o 
   5  -4  10        0.05       -3.34      2.23 o 
  -4  -3  10        0.11       -2.17      2.55 o 
  -3  -3  10        0.84       -1.73      2.27 o 
  -2  -3  10       15.19       16.39      2.72 o 
  -1  -3  10        5.54        2.06      1.70 o 
   0  -3  10       11.43       10.38      2.30 o 
   1  -3  10       20.33       17.64      2.55 o 
   2  -3  10       42.57       41.04      3.06 o 
   3  -3  10        8.54       10.38      2.30 o 
   4  -3  10       32.41       36.35      2.99 o 
   5  -3  10       22.02       18.38      2.88 o 
   6  -3  10        2.52       -1.30      2.04 o 
  -5  -2  10       15.07       15.38      2.65 o 
  -4  -2  10        0.42       -2.54      1.69 o 
  -3  -2  10        2.31        0.50      2.32 o 
  -2  -2  10        1.14       -1.88      2.33 o 
  -1  -2  10       49.53       44.95      2.85 o 
   0  -2  10       13.08        8.55      1.90 o 
   1  -2  10        2.36       -0.84      1.77 o 
   2  -2  10        0.21        1.07      1.84 o 
   3  -2  10       34.55       37.31      2.86 o 
   4  -2  10       63.66       64.90      3.66 o 
   5  -2  10       16.46       18.97      2.63 o 
   6  -2  10        2.23       -0.28      2.10 o 
   7  -2  10       13.98       12.47      3.09 o 
  -6  -1  10       31.06       26.97      3.07 o 
  -5  -1  10        5.94        1.96      1.98 o 
  -4  -1  10        1.44       -0.15      1.60 o 
  -3  -1  10       52.82       52.44      3.24 o 
  -2  -1  10      107.69      110.89      4.90 o 
  -1  -1  10       22.58       25.66      2.22 o 
   0  -1  10        5.82        4.92      1.70 o 
   1  -1  10       28.18       27.22      2.50 o 
   2  -1  10      122.39      120.92      4.29 o 
   3  -1  10      201.18      212.66      5.34 o 
   4  -1  10        3.26        4.06      1.91 o 
   5  -1  10        8.34       11.98      2.50 o 
   6  -1  10        7.29        6.19      2.33 o 
   7  -1  10        2.22        2.46      2.38 o 
   8  -1  10        9.74       10.06      2.66 o 
  -6   0  10        5.68        4.91      2.59 o 
  -5   0  10        3.57        4.79      2.01 o 
  -4   0  10       10.37        8.99      2.24 o 
  -3   0  10       52.84       51.71      3.61 o 
  -2   0  10        0.21       -1.57      1.50 o 
  -1   0  10       13.45        7.08      1.86 o 
   0   0  10      337.98      374.25      7.84 o 
   1   0  10       75.37       69.35      3.09 o 
   2   0  10        7.24        4.30      1.39 o 
   3   0  10       79.26       80.20      2.86 o 
   4   0  10        0.03       -2.24      1.59 o 
   5   0  10      108.07      112.26      4.61 o 
   6   0  10        0.00       -1.08      1.62 o 
   7   0  10        1.10       -2.51      2.15 o 
   8   0  10        0.37        1.42      2.40 o 
  -7   1  10        2.74        0.19      2.87 o 
  -6   1  10        0.17       -0.66      2.26 o 
  -5   1  10       18.36       18.76      2.32 o 
  -4   1  10        1.94       -0.10      1.75 o 
  -3   1  10        0.07       -0.19      1.45 o 
  -2   1  10       15.23       10.07      1.32 o 
  -1   1  10      190.02      202.42      3.96 o 
   0   1  10       48.81       40.88      2.51 o 
   1   1  10      130.55      143.32      3.71 o 
   2   1  10       16.88       14.83      1.47 o 
   3   1  10        5.99        1.95      1.00 o 
   4   1  10       35.55       35.08      2.13 o 
   5   1  10        7.17        7.78      2.22 o 
   6   1  10        0.68        1.30      1.70 o 
   7   1  10        1.73        2.40      2.66 o 
   8   1  10        1.77        0.92      2.18 o 
   9   1  10       30.02       33.64      3.33 o 
  -7   2  10        9.39        6.10      2.69 o 
  -6   2  10        6.19        1.50      2.02 o 
  -5   2  10       18.63       24.65      2.49 o 
  -4   2  10        1.89        2.62      1.83 o 
  -3   2  10       59.62       61.74      2.76 o 
  -2   2  10        2.55        2.03      0.84 o 
  -1   2  10        6.19        3.88      1.09 o 
   0   2  10       35.03       30.62      2.17 o 
   1   2  10      125.63      144.58      3.83 o 
   2   2  10       24.55       17.09      1.88 o 
   3   2  10       92.33       95.37      2.47 o 
   4   2  10       26.40       21.70      1.73 o 
   5   2  10       25.88       27.58      2.60 o 
   6   2  10       58.50       57.41      4.43 o 
   7   2  10        2.81        1.87      2.04 o 
   8   2  10       24.19       27.29      2.84 o 
   9   2  10        4.76        5.55      2.39 o 
  -7   3  10        0.50       -0.31      2.82 o 
  -6   3  10        3.09       -0.26      1.84 o 
  -5   3  10       39.80       35.73      2.82 o 
  -4   3  10        0.23        3.96      1.64 o 
  -3   3  10        3.83        5.21      1.50 o 
  -2   3  10       43.10       46.58      2.33 o 
  -1   3  10       30.53       36.88      1.91 o 
   0   3  10      452.77      475.57      7.35 o 
   1   3  10        8.39        3.36      1.31 o 
   2   3  10      197.73      192.83      4.21 o 
   3   3  10      182.24      205.61      5.54 o 
   4   3  10      386.21      406.04      5.45 o 
   5   3  10      333.61      336.03      7.79 o 
   6   3  10      148.97      161.14      4.90 o 
   7   3  10       15.22       13.42      2.88 o 
   8   3  10      143.59      172.03      6.86 o 
   9   3  10       42.59       43.45      3.96 o 
  -7   4  10        4.62        0.11      2.37 o 
  -6   4  10        7.89        4.49      2.15 o 
  -5   4  10       11.26        8.40      2.24 o 
  -4   4  10        3.64        2.13      1.59 o 
  -3   4  10        4.78       -0.80      1.08 o 
  -2   4  10        6.64        5.24      1.28 o 
  -1   4  10        2.98        0.51      1.11 o 
   0   4  10       13.15       12.09      1.22 o 
   1   4  10       12.07       12.39      1.32 o 
   2   4  10      313.05      325.46      4.54 o 
   3   4  10       35.53       29.28      2.49 o 
   4   4  10        2.69        1.07      1.51 o 
   5   4  10      226.45      235.86      4.98 o 
   6   4  10      324.36      347.77      7.38 o 
   7   4  10       24.53       27.10      2.82 o 
   8   4  10       28.22       25.15      3.23 o 
   9   4  10       58.61       49.09      4.98 o 
  -7   5  10       16.18       14.33      3.16 o 
  -6   5  10       24.73       26.02      2.88 o 
  -5   5  10       29.38       33.07      2.95 o 
  -4   5  10       66.87       64.88      3.75 o 
  -3   5  10        0.73       -1.50      1.26 o 
  -2   5  10       16.05       10.17      1.58 o 
  -1   5  10       27.56       25.50      1.66 o 
   0   5  10        1.64        0.35      0.91 o 
   1   5  10      157.65      182.21      5.20 o 
   2   5  10       13.05        6.99      1.62 o 
   3   5  10        6.44        5.97      2.13 o 
   4   5  10       27.61       29.24      2.64 o 
   5   5  10       50.17       48.41      3.78 o 
   6   5  10        2.92        0.45      1.71 o 
   7   5  10       39.72       32.70      4.19 o 
   8   5  10       26.18       24.80      2.83 o 
   9   5  10        2.89        0.97      2.57 o 
  -7   6  10       49.50       52.21      5.81 o 
  -6   6  10       10.76        8.19      2.51 o 
  -5   6  10       12.76        9.02      2.28 o 
  -4   6  10       58.33       56.15      3.02 o 
  -3   6  10       76.41       62.75      3.04 o 
  -2   6  10       20.57       18.04      2.22 o 
  -1   6  10       24.30       19.44      2.19 o 
   0   6  10        0.07       -0.59      1.02 o 
   1   6  10        0.04       -0.78      0.52 o 
   2   6  10       14.40       10.94      1.87 o 
   3   6  10       52.17       67.79      8.71 o 
   4   6  10       13.07        8.83      1.68 o 
   5   6  10       11.75        8.74      1.67 o 
   6   6  10        3.01       -0.94      1.84 o 
   7   6  10        9.10       10.36      2.44 o 
   8   6  10        0.73       -1.60      2.58 o 
   9   6  10        0.02       -2.13      1.80 o 
  -7   7  10        3.95        0.31      2.55 o 
  -6   7  10        0.55       -2.69      1.80 o 
  -5   7  10        3.65        0.46      2.08 o 
  -4   7  10        2.77       -0.12      1.99 o 
  -3   7  10       68.82       63.37      3.69 o 
  -2   7  10        5.05        5.36      1.77 o 
  -1   7  10       67.57       69.88      3.43 o 
   0   7  10       13.05        9.42      1.34 o 
   1   7  10        5.80        3.71      0.67 o 
   2   7  10      333.65      330.02      6.43 o 
   3   7  10        8.72        7.43      2.08 o 
   4   7  10       15.04       11.11      1.79 o 
   5   7  10        8.74        5.54      1.76 o 
   6   7  10       32.19       29.23      2.91 o 
   7   7  10       60.11       59.59      6.58 o 
   8   7  10       19.14       18.91      3.98 o 
   9   7  10        0.79       -0.37      1.84 o 
  -7   8  10        0.01       -2.01      2.42 o 
  -6   8  10        0.05       -2.66      1.77 o 
  -5   8  10        2.15       -0.01      2.12 o 
  -4   8  10        5.22        0.83      2.10 o 
  -3   8  10        0.88        0.48      2.04 o 
  -2   8  10       90.16       84.24      3.72 o 
  -1   8  10      230.12      252.48      4.83 o 
   0   8  10        4.57        1.86      1.33 o 
   1   8  10       20.47       23.16      1.57 o 
   2   8  10      211.27      244.78      5.61 o 
   3   8  10        4.61        3.24      1.54 o 
   4   8  10       55.79       62.05      4.48 o 
   5   8  10       10.33        9.30      1.97 o 
   6   8  10       55.71       54.18      4.36 o 
   7   8  10       52.34       54.27      4.76 o 
   8   8  10        0.85        1.88      2.03 o 
  -6   9  10        6.66        9.69      3.01 o 
  -5   9  10        6.67        4.82      2.63 o 
  -4   9  10        3.54        0.17      1.97 o 
  -3   9  10      134.35      131.27      4.65 o 
  -2   9  10        0.12        1.21      1.72 o 
  -1   9  10        1.22        3.79      1.68 o 
   0   9  10       34.35       24.84      1.92 o 
   1   9  10      158.26      154.87      3.33 o 
   2   9  10      289.04      287.22      6.19 o 
   3   9  10       14.56       12.56      2.15 o 
   4   9  10        0.10       -1.34      1.61 o 
   5   9  10       48.69       47.58      3.44 o 
   6   9  10        0.08       -0.13      1.81 o 
   7   9  10        0.29        2.44      2.34 o 
   8   9  10       30.06       27.91      3.13 o 
  -6  10  10        0.10       -1.12      2.85 o 
  -5  10  10        0.11       -1.63      2.57 o 
  -4  10  10        8.27        5.60      2.42 o 
  -3  10  10        0.61       -0.39      2.00 o 
  -2  10  10      113.08      118.13      4.32 o 
  -1  10  10       67.67       65.54      3.20 o 
   0  10  10       29.76       31.93      2.27 o 
   1  10  10       20.66       19.17      2.08 o 
   2  10  10      112.19      115.19      4.28 o 
   3  10  10        7.77        7.00      2.08 o 
   4  10  10       13.25        7.22      2.08 o 
   5  10  10       35.65       31.57      4.36 o 
   6  10  10        0.95       -3.04      2.03 o 
   7  10  10       27.30       23.26      3.25 o 
  -5  11  10        0.87       -0.44      2.70 o 
  -4  11  10        1.17       -0.60      2.61 o 
  -3  11  10        3.92        2.44      2.18 o 
  -2  11  10       55.27       55.95      3.95 o 
  -1  11  10        0.40       -2.30      1.82 o 
   0  11  10       69.09       65.60      2.96 o 
   1  11  10       12.41       17.15      1.95 o 
   2  11  10        9.83       10.31      2.32 o 
   3  11  10       96.34       80.76      6.83 o 
   4  11  10        3.05        0.62      1.89 o 
   5  11  10        0.89        1.71      2.25 o 
   6  11  10        0.00       -1.45      2.33 o 
   7  11  10        5.06        4.57      2.66 o 
  -4  12  10        2.04       -3.18      2.12 o 
  -3  12  10        1.62       -2.34      2.06 o 
  -2  12  10        8.62        3.92      2.08 o 
  -1  12  10        0.16       -2.45      1.64 o 
   0  12  10       37.20       33.62      2.62 o 
   1  12  10        6.30        7.86      1.89 o 
   2  12  10        0.35       -2.45      1.64 o 
   3  12  10        7.35        5.79      2.12 o 
   4  12  10        1.74       -2.24      2.27 o 
   5  12  10       26.16       24.44      3.26 o 
   6  12  10        8.31        8.88      3.01 o 
  -3  13  10        0.00       -3.63      3.30 o 
  -2  13  10        0.24       -4.00      2.67 o 
  -1  13  10       14.47       12.05      2.80 o 
   0  13  10        0.00       -0.48      2.05 o 
   1  13  10       12.92       14.12      2.57 o 
   2  13  10        2.61       -0.11      2.11 o 
   3  13  10        2.23        2.68      2.27 o 
   4  13  10        2.23       -1.48      2.05 o 
   0  14  10        7.96        8.20      2.70 o 
   1  14  10        1.30       -1.43      2.84 o 
   2  14  10        0.56        0.40      2.45 o 
  -1  -4  11       21.21       24.03      3.63 o 
   0  -4  11        0.51       -1.22      2.87 o 
   1  -4  11        0.14       -3.37      2.74 o 
   2  -4  11       12.83        6.45      2.64 o 
   3  -4  11       43.75       40.73      3.77 o 
  -3  -3  11       14.70       13.50      3.10 o 
  -2  -3  11        0.37        0.17      2.68 o 
  -1  -3  11        0.54        1.22      2.23 o 
   0  -3  11        5.96        3.47      3.37 o 
   1  -3  11        1.44       -1.60      1.84 o 
   2  -3  11        0.00        0.57      2.09 o 
   3  -3  11       37.33       31.01      3.02 o 
   4  -3  11       62.31       48.57      3.68 o 
   5  -3  11       11.25        4.18      2.60 o 
  -4  -2  11        9.01        6.14      3.28 o 
  -3  -2  11       11.48        6.29      3.22 o 
  -2  -2  11        0.25       -1.64      2.42 o 
  -1  -2  11        8.24        6.47      2.44 o 
   0  -2  11       45.39       48.78      2.91 o 
   1  -2  11        9.01        3.91      2.31 o 
   2  -2  11        1.36        2.43      2.02 o 
   3  -2  11       30.94       29.02      3.10 o 
   4  -2  11       13.56       15.93      2.44 o 
   5  -2  11        3.51        1.61      2.19 o 
   6  -2  11        1.14       -3.33      2.70 o 
  -5  -1  11        9.71        6.93      2.33 o 
  -4  -1  11        0.02       -0.64      1.75 o 
  -3  -1  11        1.88       -2.93      1.95 o 
  -2  -1  11        0.09       -3.00      2.08 o 
  -1  -1  11        0.72       -0.39      2.08 o 
   0  -1  11        0.36       -2.31      1.54 o 
   1  -1  11       55.31       45.82      3.33 o 
   2  -1  11        0.32       -1.90      1.78 o 
   3  -1  11      142.43      148.50      4.85 o 
   4  -1  11      117.06      140.02      4.83 o 
   5  -1  11       33.08       43.90      5.50 o 
   6  -1  11       66.27       73.56      4.65 o 
   7  -1  11        7.55        3.57      2.99 o 
  -5   0  11        5.20        3.16      2.13 o 
  -4   0  11        0.57       -2.31      1.54 o 
  -3   0  11        0.51       -0.91      1.65 o 
  -2   0  11        0.73       -2.52      1.68 o 
  -1   0  11       11.66       11.32      1.94 o 
   0   0  11        0.42        0.00      1.66 o 
   1   0  11       97.96      102.59      3.86 o 
   2   0  11        5.79        5.20      1.98 o 
   3   0  11       30.73       26.37      2.54 o 
   4   0  11        2.45        1.27      2.06 o 
   5   0  11      130.42      151.88      5.70 o 
   6   0  11       34.52       40.56      3.46 o 
   7   0  11        0.35       -1.91      2.20 o 
  -6   1  11       11.55        8.52      2.69 o 
  -5   1  11       33.96       27.96      2.99 o 
  -4   1  11        1.11        3.14      1.72 o 
  -3   1  11       31.87       35.49      2.60 o 
  -2   1  11       12.19        9.07      1.76 o 
  -1   1  11       23.10       23.79      2.19 o 
   0   1  11      162.75      180.35      5.47 o 
   1   1  11       29.20       28.07      2.54 o 
   2   1  11        0.27       -0.44      1.62 o 
   3   1  11        0.38       -2.16      1.44 o 
   4   1  11       48.01       44.98      3.33 o 
   5   1  11      113.39      127.25      5.74 o 
   6   1  11        0.49       -0.51      1.79 o 
   7   1  11       10.39       12.71      2.89 o 
   8   1  11        0.31       -0.79      2.30 o 
  -6   2  11        0.00       -4.18      2.79 o 
  -5   2  11      176.54      191.40      5.91 o 
  -4   2  11        0.02        0.76      1.69 o 
  -3   2  11      137.61      150.06      4.18 o 
  -2   2  11       48.22       54.52      2.49 o 
  -1   2  11        5.94        5.97      1.39 o 
   0   2  11       40.81       41.34      3.34 o 
   1   2  11        0.29        1.33      1.58 o 
   2   2  11      246.85      255.46      5.73 o 
   3   2  11       23.41       22.13      2.43 o 
   4   2  11       84.10       83.78      6.91 o 
   5   2  11      163.23      181.83      7.03 o 
   6   2  11       78.49       69.42      5.80 o 
   7   2  11       56.33       59.92      4.86 o 
   8   2  11        0.14        0.63      2.17 o 
  -6   3  11        0.17       -0.21      2.16 o 
  -5   3  11       68.58       74.83      3.96 o 
  -4   3  11       43.54       46.91      2.88 o 
  -3   3  11      363.32      407.27      6.32 o 
  -2   3  11       16.11       16.70      1.51 o 
  -1   3  11       35.34       33.78      2.23 o 
   0   3  11      514.17      520.79      8.31 o 
   1   3  11       91.07       97.09      3.65 o 
   2   3  11       30.12       25.27      2.25 o 
   3   3  11       97.25      105.57      5.78 o 
   4   3  11       26.40       26.85      3.56 o 
   5   3  11        0.66       -0.66      1.94 o 
   6   3  11      174.91      195.31      6.44 o 
   7   3  11       68.14       59.06      4.53 o 
   8   3  11        2.80        5.50      2.69 o 
  -6   4  11        6.15        3.11      2.76 o 
  -5   4  11        3.54        0.91      2.11 o 
  -4   4  11        1.70        2.61      1.62 o 
  -3   4  11        6.89        7.65      1.68 o 
  -2   4  11       45.59       37.87      2.58 o 
  -1   4  11        5.59        2.69      1.30 o 
   0   4  11        2.08        0.10      1.51 o 
   1   4  11      176.62      198.79      5.80 o 
   2   4  11      276.63      262.70      4.63 o 
   3   4  11       89.78       88.08      4.45 o 
   4   4  11       11.37       11.65      2.16 o 
   5   4  11       25.77       23.64      2.58 o 
   6   4  11       19.06       17.60      3.99 o 
   7   4  11       54.74       66.24      9.32 o 
   8   4  11        8.25        4.50      2.60 o 
  -6   5  11        1.65       -0.03      2.22 o 
  -5   5  11        0.83       -1.10      2.28 o 
  -4   5  11       89.76       89.98      3.81 o 
  -3   5  11        3.47        2.37      1.58 o 
  -2   5  11       73.02       71.77      3.42 o 
  -1   5  11       36.99       33.49      1.96 o 
   0   5  11       17.93       13.54      1.81 o 
   1   5  11        7.54        3.15      1.21 o 
   2   5  11       12.57        8.97      1.96 o 
   3   5  11       26.07       25.29      2.78 o 
   4   5  11      108.24      111.09      4.64 o 
   5   5  11        0.58       -1.24      1.82 o 
   6   5  11        0.95       -0.51      2.23 o 
   7   5  11       13.11        6.03      2.90 o 
   8   5  11       32.12       28.37      3.92 o 
  -6   6  11        1.45       -3.39      2.94 o 
  -5   6  11        4.96        3.67      2.68 o 
  -4   6  11        1.06       -2.07      2.09 o 
  -3   6  11        2.33        1.25      1.76 o 
  -2   6  11       29.28       26.63      2.38 o 
  -1   6  11       90.68       84.42      3.09 o 
   0   6  11       14.25       10.41      1.45 o 
   1   6  11        8.71        5.49      0.98 o 
   2   6  11        1.76       -1.95      1.34 o 
   3   6  11       57.08       57.84      4.76 o 
   4   6  11       43.61       37.32      3.16 o 
   5   6  11       11.29        9.04      2.03 o 
   6   6  11        6.57        1.95      2.21 o 
   7   6  11       11.54        6.56      2.27 o 
   8   6  11        7.31        2.45      2.77 o 
  -6   7  11        6.53        8.66      2.76 o 
  -5   7  11        7.96        2.28      2.34 o 
  -4   7  11       28.13       27.27      2.55 o 
  -3   7  11       27.24       20.23      2.44 o 
  -2   7  11        1.17       -1.84      1.68 o 
  -1   7  11        1.16        0.46      1.54 o 
   0   7  11        0.08       -1.54      1.13 o 
   1   7  11        8.00        9.56      0.71 o 
   2   7  11        9.78       11.37      2.00 o 
   3   7  11      123.15      136.40      5.24 o 
   4   7  11       22.80       21.15      2.44 o 
   5   7  11        8.08        3.09      1.87 o 
   6   7  11        0.34       -2.21      2.02 o 
   7   7  11        0.01        0.54      2.12 o 
   8   7  11        1.09        0.77      3.62 o 
  -6   8  11       24.72       29.99      3.38 o 
  -5   8  11       14.58       13.56      2.62 o 
  -4   8  11        6.36        4.50      2.28 o 
  -3   8  11       71.01       69.97      4.36 o 
  -2   8  11      231.50      255.77      6.14 o 
  -1   8  11       13.75       10.01      2.11 o 
   0   8  11       14.09       15.67      2.21 o 
   1   8  11      176.81      173.39      2.94 o 
   2   8  11        0.45        1.20      1.89 o 
   3   8  11       85.08       99.14      4.78 o 
   4   8  11        0.10        2.48      1.93 o 
   5   8  11        2.46       -0.44      1.87 o 
   6   8  11        0.83        0.16      2.07 o 
   7   8  11       11.41        9.14      2.56 o 
   8   8  11       15.02       16.41      3.02 o 
  -5   9  11        6.39       -1.20      2.91 o 
  -4   9  11        2.99       -1.09      2.60 o 
  -3   9  11       70.33       55.24      3.62 o 
  -2   9  11       52.26       45.49      3.14 o 
  -1   9  11      246.73      274.56      7.69 o 
   0   9  11      100.04      106.70      4.22 o 
   1   9  11      153.04      156.18      4.61 o 
   2   9  11       99.00      109.10      4.15 o 
   3   9  11      609.85      629.19     13.23 o 
   4   9  11        0.44        1.62      1.84 o 
   5   9  11       11.48       13.46      2.59 o 
   6   9  11       12.62        9.37      2.90 o 
   7   9  11        1.13        0.48      2.15 o 
  -5  10  11        2.17       -4.42      3.04 o 
  -4  10  11        2.07       -3.63      2.42 o 
  -3  10  11        0.48       -2.64      1.76 o 
  -2  10  11       28.94       25.27      2.64 o 
  -1  10  11       44.09       42.67      3.07 o 
   0  10  11       13.39       14.04      1.98 o 
   1  10  11        6.60        5.71      1.57 o 
   2  10  11       27.97       33.83      2.95 o 
   3  10  11      190.54      209.25      8.83 o 
   4  10  11        4.81        5.47      1.92 o 
   5  10  11       54.50       48.35      4.07 o 
   6  10  11        0.90       -2.20      2.05 o 
   7  10  11       13.99       12.63      2.93 o 
  -4  11  11        2.99        2.41      2.70 o 
  -3  11  11        4.74       -3.64      2.42 o 
  -2  11  11        0.18       -2.17      1.66 o 
  -1  11  11       46.42       43.58      3.02 o 
   0  11  11        6.34        6.18      1.69 o 
   1  11  11        5.60        7.43      1.81 o 
   2  11  11       12.55        9.35      2.16 o 
   3  11  11       22.08       19.89      2.57 o 
   4  11  11        9.87       11.94      2.76 o 
   5  11  11        7.17        5.63      2.52 o 
   6  11  11        2.32        1.62      2.36 o 
  -3  12  11        2.07       -3.46      2.31 o 
  -2  12  11       17.95       19.63      2.82 o 
  -1  12  11        1.30       -2.22      1.71 o 
   0  12  11        5.55        5.26      1.93 o 
   1  12  11        3.43        3.52      1.80 o 
   2  12  11        1.29       -0.97      2.11 o 
   3  12  11        0.52       -0.22      2.19 o 
   4  12  11        1.31       -3.34      2.22 o 
   5  12  11        0.90       -2.57      2.16 o 
  -2  13  11        6.60        2.95      3.19 o 
  -1  13  11        0.37       -1.68      2.17 o 
   0  13  11        1.89       -3.28      2.20 o 
   1  13  11        0.15       -3.23      2.43 o 
   2  13  11        0.00       -1.21      1.92 o 
   3  13  11        0.41        0.86      2.20 o 
   4  13  11        2.19        1.56      2.58 o 
   0  -3  12        1.24        0.00      2.49 o 
   1  -3  12        0.50        0.19      2.91 o 
   2  -3  12       25.10       21.99      4.03 o 
   3  -3  12       12.53        9.64      2.67 o 
  -2  -2  12        4.04        2.94      2.63 o 
  -1  -2  12       80.22       72.84      4.82 o 
   0  -2  12       10.85       12.48      2.90 o 
   1  -2  12        3.52        0.07      2.60 o 
   2  -2  12       56.18       53.11      4.81 o 
   3  -2  12       54.17       41.23      3.30 o 
   4  -2  12       51.98       47.64      3.43 o 
   5  -2  12       13.44        9.06      2.89 o 
  -3  -1  12        1.96        1.98      2.86 o 
  -2  -1  12        3.10        2.22      2.73 o 
  -1  -1  12       45.91       39.01      3.62 o 
   0  -1  12       10.92        9.25      2.20 o 
   1  -1  12        9.16        6.14      2.19 o 
   2  -1  12        1.01        1.29      1.93 o 
   3  -1  12        9.01        8.77      2.25 o 
   4  -1  12       78.39       89.72      4.51 o 
   5  -1  12       68.29       76.96      5.66 o 
   6  -1  12        0.58        0.32      3.24 o 
  -4   0  12        1.49        0.86      1.77 o 
  -3   0  12       11.50        5.56      2.58 o 
  -2   0  12        1.63        0.57      2.20 o 
  -1   0  12        0.11       -2.73      2.18 o 
   0   0  12        7.96        1.26      2.20 o 
   1   0  12       18.11       12.31      2.12 o 
   2   0  12       14.49       12.65      2.36 o 
   3   0  12        0.95        1.97      1.85 o 
   4   0  12       14.97       14.79      3.05 o 
   5   0  12        0.15        3.21      3.24 o 
   6   0  12        5.13        3.92      3.08 o 
  -5   1  12        0.87       -1.35      2.29 o 
  -4   1  12       23.41       22.88      3.00 o 
  -3   1  12       21.16       15.89      2.59 o 
  -2   1  12        4.36        1.96      2.83 o 
  -1   1  12        7.19        3.92      2.31 o 
   0   1  12        3.54        1.22      1.95 o 
   1   1  12       18.45       16.00      2.44 o 
   2   1  12        1.32        0.17      1.85 o 
   3   1  12       11.92        8.11      2.08 o 
   4   1  12        6.07        6.66      2.42 o 
   5   1  12       18.00       23.59      3.87 o 
   6   1  12       11.06        9.24      3.27 o 
   7   1  12        0.25       -1.17      2.31 o 
  -5   2  12       19.72       25.46      2.75 o 
  -4   2  12       43.63       49.39      3.56 o 
  -3   2  12       30.78       35.47      2.60 o 
  -2   2  12       11.00       10.22      2.26 o 
  -1   2  12        0.47       -0.89      1.55 o 
   0   2  12       46.53       47.61      2.90 o 
   1   2  12      122.99      139.96      5.19 o 
   2   2  12        5.97        8.88      2.17 o 
   3   2  12       37.96       30.05      2.83 o 
   4   2  12       69.14       59.09      4.48 o 
   5   2  12       43.42       42.22      3.47 o 
   6   2  12        0.25        2.21      2.57 o 
   7   2  12        0.77        2.08      2.46 o 
  -5   3  12        7.33        6.41      2.79 o 
  -4   3  12       73.31       73.11      3.66 o 
  -3   3  12        1.01        3.21      1.76 o 
  -2   3  12        0.09       -1.34      1.47 o 
  -1   3  12       19.99       17.54      2.19 o 
   0   3  12       11.27       10.56      1.86 o 
   1   3  12        1.32        1.01      1.68 o 
   2   3  12      246.58      272.47      5.91 o 
   3   3  12        1.38       -0.16      2.02 o 
   4   3  12        5.38        1.23      2.34 o 
   5   3  12        6.44        4.30      2.90 o 
   6   3  12        7.66        7.21      3.55 o 
   7   3  12       35.40       33.27      4.65 o 
   8   3  12        0.03        2.34      2.75 o 
  -5   4  12       55.05       60.02      3.75 o 
  -4   4  12      153.91      194.73      4.90 o 
  -3   4  12       15.33       15.55      2.07 o 
  -2   4  12        2.05        4.30      1.35 o 
  -1   4  12      106.36      119.73      4.44 o 
   0   4  12       34.77       28.21      2.53 o 
   1   4  12        1.83        0.90      1.41 o 
   2   4  12       28.95       24.40      2.41 o 
   3   4  12       36.05       32.16      5.94 o 
   4   4  12       18.19       16.30      2.35 o 
   5   4  12       34.99       33.98      2.94 o 
   6   4  12        0.28        3.23      3.91 o 
   7   4  12        3.79        2.55      2.77 o 
   8   4  12        3.25        4.59      2.77 o 
  -6   5  12        5.07        3.38      2.67 o 
  -5   5  12        6.39        1.90      2.17 o 
  -4   5  12      191.74      232.89      5.30 o 
  -3   5  12      101.23      101.19      5.98 o 
  -2   5  12       37.30       44.85      3.75 o 
  -1   5  12       26.90       29.21      2.44 o 
   0   5  12       99.40       88.10      4.56 o 
   1   5  12       47.15       50.74      2.67 o 
   2   5  12       28.55       25.80      2.68 o 
   3   5  12       49.29       49.55      3.59 o 
   4   5  12        4.43        1.77      1.96 o 
   5   5  12        0.01       -2.84      1.89 o 
   6   5  12       11.36        6.71      2.65 o 
   7   5  12       37.93       24.80      5.45 o 
   8   5  12        1.70       -0.34      2.78 o 
  -5   6  12       15.87       16.07      3.00 o 
  -4   6  12       40.58       42.86      3.03 o 
  -3   6  12       59.79       53.55      2.89 o 
  -2   6  12      115.96      114.86      3.55 o 
  -1   6  12       79.22       81.94      4.19 o 
   0   6  12        2.62       -0.67      1.38 o 
   1   6  12        0.15       -1.84      1.22 o 
   2   6  12        9.89        6.00      2.02 o 
   3   6  12        4.95        4.97      2.43 o 
   4   6  12        2.48       -2.02      2.02 o 
   5   6  12       20.52       19.12      2.61 o 
   6   6  12        0.03       -0.42      2.49 o 
   7   6  12       16.33       19.58      6.02 o 
   8   6  12        1.11        0.13      2.63 o 
  -5   7  12       12.20       12.28      2.40 o 
  -4   7  12        0.88       -2.91      1.94 o 
  -3   7  12       15.45       14.58      2.46 o 
  -2   7  12       37.38       36.19      2.86 o 
  -1   7  12       30.54       32.97      2.39 o 
   0   7  12        4.67        3.87      1.32 o 
   1   7  12       10.64       14.39      2.49 o 
   2   7  12        1.67       -1.33      2.06 o 
   3   7  12       38.41       45.79      3.70 o 
   4   7  12        6.61        0.28      2.17 o 
   5   7  12       31.09       25.54      2.83 o 
   6   7  12        1.07       -1.47      1.97 o 
   7   7  12       67.62       55.68      6.17 o 
   8   7  12        6.14        3.22      3.25 o 
  -5   8  12        1.56       -0.67      2.39 o 
  -4   8  12       13.70        9.18      2.21 o 
  -3   8  12        0.59       -1.45      1.80 o 
  -2   8  12        6.34        9.23      2.28 o 
  -1   8  12       17.48       18.81      2.39 o 
   0   8  12       28.33       23.35      1.88 o 
   1   8  12       72.49       69.34      3.78 o 
   2   8  12        0.12        0.11      1.70 o 
   3   8  12        8.06        4.79      2.37 o 
   4   8  12        7.15        4.88      2.00 o 
   5   8  12        4.28        3.42      2.28 o 
   6   8  12        5.63        1.35      2.22 o 
   7   8  12        2.17        2.34      2.16 o 
  -5   9  12       21.37       19.79      3.05 o 
  -4   9  12        0.08       -3.47      2.31 o 
  -3   9  12        0.45       -3.37      2.25 o 
  -2   9  12       85.18       80.67      3.87 o 
  -1   9  12        3.31        1.60      1.73 o 
   0   9  12        6.38        8.21      2.14 o 
   1   9  12        6.45        4.05      2.27 o 
   2   9  12        4.68        4.62      2.20 o 
   3   9  12        0.55        7.58      2.38 o 
   4   9  12        4.93        3.41      2.05 o 
   5   9  12       60.18       56.13      4.25 o 
   6   9  12        0.08       -0.33      2.36 o 
   7   9  12        0.01        0.01      2.27 o 
  -4  10  12        0.33       -4.13      2.75 o 
  -3  10  12        5.95       -3.07      2.45 o 
  -2  10  12        8.30        1.09      2.03 o 
  -1  10  12        7.49        8.89      2.10 o 
   0  10  12      111.24      125.00      7.47 o 
   1  10  12        4.02        2.11      1.93 o 
   2  10  12       39.24       40.98      3.37 o 
   3  10  12        9.81        8.65      2.27 o 
   4  10  12        3.53        2.08      1.92 o 
   5  10  12        4.05        0.88      2.43 o 
   6  10  12       15.52       15.77      3.18 o 
  -3  11  12        5.86        0.19      2.64 o 
  -2  11  12        8.83        1.21      2.43 o 
  -1  11  12       20.49       27.29      3.40 o 
   0  11  12       27.45       34.13      2.61 o 
   1  11  12       29.67       31.55      2.70 o 
   2  11  12       23.11       22.59      2.90 o 
   3  11  12        2.59        5.17      2.28 o 
   4  11  12        0.22       -2.80      2.46 o 
   5  11  12        2.27        0.93      2.61 o 
   6  11  12        1.38        1.31      2.41 o 
  -2  12  12        2.66       -2.66      2.21 o 
  -1  12  12        8.15        5.37      2.10 o 
   0  12  12        0.57        2.76      2.01 o 
   1  12  12        0.02        0.39      1.75 o 
   2  12  12        8.73        9.50      2.32 o 
   3  12  12        4.04        2.30      2.26 o 
   4  12  12        0.00       -2.05      2.25 o 
   5  12  12        3.95        1.91      2.68 o 
  -1  13  12       13.28       10.19      3.00 o 
   0  13  12        1.51        1.40      2.21 o 
   1  13  12        9.93        6.34      2.73 o 
   2  13  12        4.37       -2.07      2.21 o 
   3  13  12        1.19       -0.01      2.53 o 
  -1  -1  13        0.14       -2.41      2.73 o 
   0  -1  13        0.54        0.50      2.37 o 
   1  -1  13        0.63       -2.52      2.66 o 
   2  -1  13        8.94        4.78      2.45 o 
   3  -1  13        0.12       -3.57      2.38 o 
   4  -1  13        0.74       -1.26      2.73 o 
  -2   0  13        6.40        7.65      2.95 o 
  -1   0  13        0.05       -4.26      2.95 o 
   0   0  13        5.72        1.53      2.36 o 
   1   0  13        2.32       -2.36      1.91 o 
   2   0  13        1.97       -1.50      2.45 o 
   3   0  13        6.13        5.31      2.14 o 
   4   0  13        3.91        2.56      2.39 o 
   5   0  13       16.23       16.26      3.12 o 
  -3   1  13       50.71       56.81      5.30 o 
  -2   1  13        6.13        2.23      2.82 o 
  -1   1  13        0.32       -3.17      2.11 o 
   0   1  13        6.27        5.20      2.56 o 
   1   1  13        0.02        2.08      2.02 o 
   2   1  13        0.00       -1.12      2.17 o 
   3   1  13      114.58      123.63      4.55 o 
   4   1  13       12.64       12.01      2.93 o 
   5   1  13       86.87       91.07      5.39 o 
   6   1  13        0.14        1.37      3.23 o 
  -4   2  13        0.09       -0.20      1.90 o 
  -3   2  13       31.02       32.95      3.49 o 
  -2   2  13        0.77       -3.40      2.38 o 
  -1   2  13        1.56       -3.08      2.05 o 
   0   2  13        0.38        0.18      1.66 o 
   1   2  13        6.05        3.38      1.88 o 
   2   2  13       26.71       25.43      2.94 o 
   3   2  13        8.65        9.53      3.03 o 
   4   2  13        2.27        0.95      2.71 o 
   5   2  13       69.18       72.12      6.97 o 
   6   2  13       34.02       40.10      4.09 o 
  -4   3  13       78.76       97.91      6.65 o 
  -3   3  13        8.52       12.17      2.62 o 
  -2   3  13       43.35       49.59      3.44 o 
  -1   3  13       33.59       33.32      3.46 o 
   0   3  13        0.02       -2.15      1.84 o 
   1   3  13        8.13        4.27      1.80 o 
   2   3  13       29.87       33.69      3.34 o 
   3   3  13       65.09       61.91      7.71 o 
   4   3  13        2.75        2.12      2.54 o 
   5   3  13        0.11       -1.51      2.29 o 
   6   3  13       11.83       10.01      3.69 o 
   7   3  13        0.57        0.44      3.21 o 
  -4   4  13       62.08       70.09      5.27 o 
  -3   4  13      114.21      145.54      4.50 o 
  -2   4  13      185.33      190.16      5.49 o 
  -1   4  13        0.00        2.22      1.60 o 
   0   4  13       12.96       14.97      2.03 o 
   1   4  13       81.34       82.96      5.79 o 
   2   4  13        2.73       -0.32      2.47 o 
   3   4  13        1.06       -1.90      2.67 o 
   4   4  13       42.18       48.38      4.13 o 
   5   4  13        5.22        3.60      3.19 o 
   6   4  13        0.15        0.42      3.50 o 
   7   4  13        4.10        6.04      2.89 o 
  -4   5  13        5.42        7.31      2.09 o 
  -3   5  13       53.52       50.69      3.03 o 
  -2   5  13        7.33        8.16      2.26 o 
  -1   5  13       11.71        8.75      1.99 o 
   0   5  13      107.61      101.16      3.96 o 
   1   5  13        9.33        7.13      2.28 o 
   2   5  13        6.75        2.74      2.51 o 
   3   5  13       42.40       35.62      7.46 o 
   4   5  13        8.10        2.35      2.50 o 
   5   5  13       33.26       27.31      3.61 o 
   6   5  13        6.72        0.17      6.47 o 
   7   5  13        8.23        8.05      2.96 o 
  -4   6  13        2.48       -0.14      2.18 o 
  -3   6  13        0.01       -2.32      1.55 o 
  -2   6  13       36.02       30.25      2.67 o 
  -1   6  13        6.75        5.52      1.96 o 
   0   6  13        0.11       -1.93      1.45 o 
   1   6  13        1.19       -3.30      2.20 o 
   2   6  13       16.42       15.86      2.54 o 
   3   6  13        1.53       -3.21      2.14 o 
   4   6  13        9.11        8.60      2.40 o 
   5   6  13        0.20       -2.72      1.97 o 
   6   6  13        1.62       -1.18      2.27 o 
   7   6  13        0.04       -3.73      4.22 o 
  -4   7  13        0.15       -3.41      2.27 o 
  -3   7  13        8.37        4.58      1.80 o 
  -2   7  13       48.06       51.75      3.55 o 
  -1   7  13       39.80       38.37      2.71 o 
   0   7  13        1.40        1.88      2.03 o 
   1   7  13        3.26        3.17      1.92 o 
   2   7  13       73.88       82.52      7.59 o 
   3   7  13       28.31       32.18      3.44 o 
   4   7  13       40.29       39.87      3.66 o 
   5   7  13        0.29       -0.79      2.51 o 
   6   7  13       11.39       11.09      3.36 o 
   7   7  13        2.13        0.16      2.34 o 
  -4   8  13        0.02       -3.24      2.16 o 
  -3   8  13        3.78       -3.13      2.11 o 
  -2   8  13       80.52       92.45      4.80 o 
  -1   8  13       78.46       82.48      3.75 o 
   0   8  13       30.67       32.67      2.90 o 
   1   8  13        2.88       -0.43      2.00 o 
   2   8  13      203.30      226.27      7.49 o 
   3   8  13      128.69      134.58      5.97 o 
   4   8  13       73.34       70.92      5.41 o 
   5   8  13       19.56       21.20      3.31 o 
   6   8  13        8.64       10.82      2.88 o 
   7   8  13        1.45       -1.86      2.21 o 
  -4   9  13       11.55        7.45      3.22 o 
  -3   9  13        0.00       -2.94      1.96 o 
  -2   9  13        9.08        5.06      2.64 o 
  -1   9  13        7.91        8.94      2.51 o 
   0   9  13        7.64        5.72      2.11 o 
   1   9  13        0.53       -1.13      1.78 o 
   2   9  13       24.27       25.77      3.76 o 
   3   9  13       61.52       63.44      3.80 o 
   4   9  13       79.23       73.28      5.06 o 
   5   9  13        0.13       -0.56      2.06 o 
   6   9  13        0.86        2.12      2.33 o 
  -3  10  13        1.04       -3.53      2.35 o 
  -2  10  13        3.32       -2.38      2.10 o 
  -1  10  13        0.07       -2.87      1.91 o 
   0  10  13        2.49        1.45      2.12 o 
   1  10  13       41.95       38.98      3.36 o 
   2  10  13        4.11        4.61      2.35 o 
   3  10  13       60.17       65.52      3.97 o 
   4  10  13        0.26        1.39      2.77 o 
   5  10  13        7.27        5.74      2.85 o 
   6  10  13        8.65        9.18      2.94 o 
  -2  11  13        2.93        1.84      2.06 o 
  -1  11  13        3.31       -1.39      1.91 o 
   0  11  13       16.29       22.46      2.50 o 
   1  11  13        5.29       11.00      2.20 o 
   2  11  13       14.69       12.28      2.56 o 
   3  11  13       42.19       36.15      3.22 o 
   4  11  13        0.00       -1.76      2.07 o 
   5  11  13       10.88        6.54      2.73 o 
  -1  12  13       15.63       11.50      2.67 o 
   0  12  13        0.08        2.67      2.27 o 
   1  12  13        0.18        2.25      2.03 o 
   2  12  13        2.25        1.77      2.58 o 
   3  12  13        5.63        3.11      2.74 o 
  -1   1  14        0.20       -3.64      2.57 o 
   0   1  14        3.90       -0.38      2.34 o 
   1   1  14        1.25       -2.55      2.89 o 
   2   1  14        1.13        3.56      3.00 o 
   3   1  14       15.22       15.98      3.88 o 
   4   1  14        1.97        5.00      3.25 o 
  -2   2  14        3.75        4.48      2.98 o 
  -1   2  14        1.87       -0.07      2.28 o 
   0   2  14       11.41        8.78      3.09 o 
   1   2  14       42.40       42.84      4.12 o 
   2   2  14       25.99       24.14      3.56 o 
   3   2  14       26.05       36.87      4.04 o 
   4   2  14        3.34        3.15      2.78 o 
   5   2  14       27.85       32.50      4.19 o 
  -3   3  14        1.78        4.47      2.46 o 
  -2   3  14       13.77       12.60      3.32 o 
  -1   3  14       22.67       20.92      2.98 o 
   0   3  14       11.10        7.68      2.39 o 
   1   3  14       14.96       21.41      3.52 o 
   2   3  14        0.00        2.18      4.42 o 
   3   3  14       17.49       15.18      3.63 o 
   4   3  14       13.19       17.62      3.73 o 
   5   3  14       33.56       47.04      6.73 o 
  -3   4  14        5.69        7.16      2.31 o 
  -2   4  14       36.70       42.84      3.26 o 
  -1   4  14       11.67        7.32      2.24 o 
   0   4  14        0.01        0.19      2.19 o 
   1   4  14        2.16       -0.49      2.25 o 
   2   4  14       27.77       21.17      3.43 o 
   3   4  14        0.21        2.31      2.43 o 
   4   4  14        3.80        4.14      3.30 o 
   5   4  14       15.69       14.21      5.80 o 
   6   4  14        5.84        9.23      3.92 o 
  -3   5  14        0.27        2.05      2.24 o 
  -2   5  14       75.23       83.58      4.20 o 
  -1   5  14        0.33       -2.22      2.48 o 
   0   5  14        9.76        8.66      2.59 o 
   1   5  14        0.06       -2.37      2.31 o 
   2   5  14       19.55       14.80      3.70 o 
   3   5  14       11.87        9.20      3.44 o 
   4   5  14       30.23       32.25      3.93 o 
   5   5  14        6.89       10.07      5.39 o 
   6   5  14       15.06       14.69      5.73 o 
  -3   6  14        1.26       -1.47      2.07 o 
  -2   6  14       27.84       35.34      3.60 o 
  -1   6  14        0.20        3.76      2.18 o 
   0   6  14       36.19       44.33      5.72 o 
   1   6  14       16.12       17.97      3.42 o 
   2   6  14        0.03       -1.66      2.89 o 
   3   6  14        7.25        6.19      2.72 o 
   4   6  14        2.69        2.45      2.60 o 
   5   6  14        4.77        4.11      3.05 o 
   6   6  14        5.75        2.53      4.14 o 
  -3   7  14        2.84        2.58      2.10 o 
  -2   7  14        6.69        3.38      2.88 o 
  -1   7  14       39.85       36.15      3.37 o 
   0   7  14        7.15       13.87      2.98 o 
   1   7  14        1.64       -1.52      1.99 o 
   2   7  14        1.16        1.03      2.76 o 
   3   7  14       58.05       55.54      4.30 o 
   4   7  14       10.37       10.96      2.79 o 
   5   7  14       13.64       12.09      3.61 o 
   6   7  14        0.71       -2.73      2.34 o 
  -3   8  14        2.23       -2.51      2.06 o 
  -2   8  14        2.38        2.91      2.71 o 
  -1   8  14       15.70       16.91      2.95 o 
   0   8  14        0.04       -1.24      2.26 o 
   1   8  14        2.07        0.73      2.06 o 
   2   8  14        8.05        7.93      2.53 o 
   3   8  14       77.28       84.60      8.76 o 
   4   8  14        7.59        4.75      2.44 o 
   5   8  14       20.15       18.00      3.41 o 
   6   8  14        9.74       10.19      2.88 o 
  -2   9  14        3.76       -1.74      2.43 o 
  -1   9  14       15.41       16.45      3.17 o 
   0   9  14        7.94        9.77      2.36 o 
   1   9  14        0.14        0.37      2.26 o 
   2   9  14       26.89       31.46      3.56 o 
   3   9  14       85.65       96.02      5.72 o 
   4   9  14       13.48       15.15      3.25 o 
   5   9  14        1.42        0.70      2.57 o 
  -2  10  14        0.25       -1.24      2.27 o 
  -1  10  14        9.53        2.40      2.42 o 
   0  10  14        1.92        3.14      2.32 o 
   1  10  14        5.10        5.31      2.39 o 
   2  10  14        7.04        5.61      2.70 o 
   3  10  14        9.88        9.69      2.54 o 
   4  10  14        0.52        1.62      2.34 o 
  -1  11  14        0.93       -1.93      2.13 o 
   0  11  14        7.34        6.29      2.39 o 
   1  11  14       16.47       16.50      2.67 o 
   2  11  14        0.20        1.31      2.67 o 
   3  11  14        0.02        0.80      2.48 o 
   0   3  15        0.46       -5.19      3.46 o 
   1   3  15        2.79       -0.77      3.27 o 
   2   3  15        1.88       -1.82      2.79 o 
   3   3  15        1.36        0.49      3.72 o 
  -1   4  15        5.45       -2.36      4.36 o 
   0   4  15        0.66       -2.15      2.51 o 
   1   4  15        8.86        6.50      4.31 o 
   2   4  15       40.18       37.96      4.41 o 
   3   4  15        0.54        3.33      3.29 o 
   4   4  15        8.12       13.19      4.17 o 
  -1   5  15        1.49       -0.07      2.79 o 
   0   5  15        0.38       -2.19      2.77 o 
   1   5  15        2.98        1.85      2.40 o 
   2   5  15       11.66       14.22      3.56 o 
   3   5  15        0.60        2.11      2.72 o 
   4   5  15       23.37       25.95      3.97 o 
  -1   6  15        0.93       -1.02      2.99 o 
   0   6  15        0.61       -1.75      3.13 o 
   1   6  15        0.03       -2.08      2.22 o 
   2   6  15        6.41        4.59      3.40 o 
   3   6  15        0.04       -1.90      3.09 o 
   4   6  15       30.51       40.45      5.51 o 
  -1   7  15        2.15        3.56      2.94 o 
   0   7  15       10.01       13.59      3.02 o 
   1   7  15        1.27        0.94      2.45 o 
   2   7  15       14.20       17.75      3.91 o 
   3   7  15        7.09        6.46      3.47 o 
   4   7  15       50.02       63.12      4.84 o 
  -1   8  15        4.12        2.09      3.01 o 
   0   8  15        0.45       -0.49      2.53 o 
   1   8  15       11.71       13.76      3.09 o 
   2   8  15        0.06        1.33      2.62 o 
   3   8  15        2.44        2.19      2.62 o 
   4   8  15        2.37       -0.74      3.10 o 
   0   9  15       11.41       11.31      3.16 o 
   1   9  15        2.49        1.09      2.56 o 
   2   9  15        5.45        9.91      2.95 o 
   3   9  15        0.01       -2.68      2.24 o 
   1  10  15        6.37        1.76      2.19 o 
   2  10  15        3.46        1.22      2.52 o 
                                                 
